# Supplementary material for: 1-(4,5-Dinitro-10-aza­tricyclo­[6.3.1.02,7]dodeca-2,4,6-trien-10-yl)-2,2,2-trifluoro­ethanone
Source: Acta Crystallogr Sect E Struct Rep Online. 2008 Nov 22;64(Pt 12):o2425. doi: 10.1107/S1600536808028158 (PMC2959852; doi:10.1107/S1600536808028158)
Supplement: Supplementary file 2 [file e-64-o2425-Isup2.hkl]

# 
# h,k,l, Fc-squared, Fo-squared, sigma(Fo-squared) and status flag 
# 
data_I
_shelx_title ' X in P2(1)/c' 
_shelx_refln_list_code          4 
_shelx_F_calc_maximum      153.37 
_exptl_crystal_F_000       704.00 
_reflns_d_resolution_high  0.8322 
 
loop_ 
 _symmetry_equiv_pos_as_xyz 
 'x, y, z' 
 '-x, y+1/2, -z+1/2' 
 '-x, -y, -z' 
 'x, -y-1/2, z-1/2' 
 
_cell_length_a     9.6400 
_cell_length_b     7.7430 
_cell_length_c    18.6870 
_cell_angle_alpha  90.000 
_cell_angle_beta   96.980 
_cell_angle_gamma  90.000 
 
_shelx_F_squared_multiplier     1.000 
 
loop_ 
 _refln_index_h 
 _refln_index_k 
 _refln_index_l 
 _refln_F_squared_calc 
 _refln_F_squared_meas 
 _refln_F_squared_sigma 
 _refln_observed_status 
   1   0   0      848.61      855.85      0.69 o 
   2   0   0     4583.83     4998.85     59.19 o 
   3   0   0        1.21        0.49      1.56 o 
   4   0   0       19.68       35.95      2.26 o 
   5   0   0        3.19        4.67      2.32 o 
   6   0   0      386.13      288.66      8.38 o 
   7   0   0      400.28      384.70      8.05 o 
   8   0   0      374.44      378.63      8.71 o 
   9   0   0       50.90        4.32      4.17 o 
  10   0   0       20.14       26.58      5.39 o 
  11   0   0       28.80       37.58      6.41 o 
   1   1   0      841.85      838.61      6.05 o 
   2   1   0       28.95       24.38      1.71 o 
   3   1   0     1262.26     1216.77      8.45 o 
   4   1   0     1688.59     1700.81     11.20 o 
   5   1   0     2964.14     2603.67     17.39 o 
   6   1   0       46.11       66.26      3.77 o 
   7   1   0      387.44      403.45      8.19 o 
   8   1   0        3.38       25.64      4.24 o 
   9   1   0       17.29       16.68      5.17 o 
  10   1   0        2.69        1.14      5.12 o 
  11   1   0        0.35       10.88      5.66 o 
   0   2   0    23523.86    23038.89    157.70 o 
   1   2   0     5385.41     4953.31     76.97 o 
   2   2   0       41.56       30.31      2.56 o 
   3   2   0        8.95        7.46      1.91 o 
   4   2   0     2981.17     2834.24     15.23 o 
   5   2   0       56.90       43.09      3.30 o 
   6   2   0       11.87        1.70      2.78 o 
   7   2   0      203.73      183.70      6.15 o 
   8   2   0       36.87       20.45      4.54 o 
   9   2   0       21.53       16.00      5.31 o 
  10   2   0       10.97       10.26      5.75 o 
  11   2   0        4.36       12.65      6.36 o 
   1   3   0      605.86      606.12      8.05 o 
   2   3   0      347.54      327.60      6.60 o 
   3   3   0      293.85      284.52      6.62 o 
   4   3   0      138.28      157.62      5.10 o 
   5   3   0      631.53      671.73      9.53 o 
   6   3   0      101.28       88.71      4.65 o 
   7   3   0        1.99        1.04      3.77 o 
   8   3   0      309.57      314.89      9.15 o 
   9   3   0       43.59       33.21      5.96 o 
  10   3   0        9.44       14.79      5.58 o 
   0   4   0      183.26      193.92      5.73 o 
   1   4   0      671.91      668.98      9.93 o 
   2   4   0       22.83       28.07      3.97 o 
   3   4   0     2239.56     2267.80     19.36 o 
   4   4   0        4.22        2.31      4.47 o 
   5   4   0      159.13      146.89      5.97 o 
   6   4   0       64.39       70.41      5.17 o 
   7   4   0      268.62      257.68      8.41 o 
   8   4   0      104.60      108.51      6.89 o 
   9   4   0       27.08       11.35      5.62 o 
  10   4   0       13.68       11.81      5.62 o 
   1   5   0      169.44      157.12      6.39 o 
   2   5   0      161.48      180.43      7.15 o 
   3   5   0      148.48      149.78      7.35 o 
   4   5   0       11.84       20.56      5.40 o 
   5   5   0       23.85       42.69      6.08 o 
   6   5   0       12.12       19.67      5.19 o 
   7   5   0        5.03       15.51      5.68 o 
   8   5   0        0.53        5.81      5.81 o 
   9   5   0        5.20       10.40      5.08 o 
   0   6   0        4.72        4.41      4.35 o 
   1   6   0       23.24       30.02      5.42 o 
   2   6   0       97.26      119.49      7.51 o 
   3   6   0      305.88      287.81     10.42 o 
   4   6   0       45.51       47.59      8.25 o 
   5   6   0        1.21        9.59      7.22 o 
   6   6   0        0.16        9.90      7.10 o 
   7   6   0       53.01       80.82      7.98 o 
   8   6   0      208.25      207.23     10.50 o 
   1   7   0        7.42        2.23      6.41 o 
   2   7   0      196.37      209.39     10.42 o 
   3   7   0      208.67      242.55     11.43 o 
   4   7   0        1.55       10.04      7.42 o 
   5   7   0       41.51       36.10      9.73 o 
   6   7   0        4.60        5.82      9.19 o 
   7   7   0       34.93       45.59      9.96 o 
   0   8   0        4.92        4.29      6.90 o 
   1   8   0        0.02        7.21      7.21 o 
   2   8   0       45.82       67.81      9.28 o 
   3   8   0        1.87        4.76      8.06 o 
   4   8   0       55.37       47.13      9.38 o 
   5   8   0        8.65       16.90      9.28 o 
   1   9   0       19.65       28.74      7.60 o 
   2   9   0       12.58       11.05      8.33 o 
 -11   1   1        4.75        6.98      5.45 o 
 -10   1   1       24.52       20.60      5.42 o 
  -9   1   1        6.29        1.51      4.94 o 
  -8   1   1       47.77       43.67      4.83 o 
  -7   1   1      258.47      247.15      3.58 o 
  -6   1   1      312.85      276.28      6.38 o 
  -5   1   1       41.10       52.10      3.45 o 
  -4   1   1      929.83      958.48      8.72 o 
  -3   1   1      694.78      732.91      6.97 o 
  -2   1   1     4992.71     4458.48     62.11 o 
  -1   1   1     1636.16     1642.65     33.91 o 
   0   1   1       33.88       52.79     30.33 o 
   1   1   1     1970.88     1911.20     37.47 o 
   2   1   1      241.47      212.68      1.54 o 
   3   1   1     2464.36     2458.06     51.61 o 
   4   1   1      436.48      419.77      5.90 o 
   5   1   1      542.79      584.25      7.71 o 
   6   1   1        0.33        5.88      2.84 o 
   7   1   1      170.64      173.55      6.02 o 
   8   1   1       68.45       79.48      5.38 o 
   9   1   1        0.83        7.38      4.39 o 
  10   1   1       56.63       61.42      6.24 o 
  11   1   1       71.82       58.78      7.19 o 
 -11   2   1       27.29       30.19      6.45 o 
 -10   2   1        0.89        3.60      6.01 o 
  -9   2   1      128.79      150.48      7.89 o 
  -8   2   1      400.87      442.56      9.97 o 
  -7   2   1      500.74      528.69      9.76 o 
  -6   2   1       68.14       87.30      4.52 o 
  -5   2   1      252.17      233.40      5.74 o 
  -4   2   1      758.46      786.51      8.75 o 
  -3   2   1     1875.37     2024.90     12.64 o 
  -2   2   1      560.77      490.59      6.23 o 
  -1   2   1     1152.66     1220.73      9.12 o 
   0   2   1    10574.22    10541.80    344.51 o 
   1   2   1       34.27       24.12      2.56 o 
   2   2   1      866.59      855.50      8.29 o 
   3   2   1     2618.74     2527.84     14.15 o 
   4   2   1      378.22      370.50      6.25 o 
   5   2   1        0.65        2.09      2.69 o 
   6   2   1       13.73        7.17      3.36 o 
   7   2   1       20.15       20.07      4.14 o 
   8   2   1      544.02      563.62     10.87 o 
   9   2   1       29.03        1.20      4.95 o 
  10   2   1       41.84       50.09      6.51 o 
  11   2   1        8.94       12.79      6.35 o 
 -10   3   1       23.90       20.74      6.40 o 
  -9   3   1       73.56       89.40      7.19 o 
  -8   3   1        2.67        1.21      5.24 o 
  -7   3   1      191.87      217.46      7.76 o 
  -6   3   1      141.66      144.31      5.87 o 
  -5   3   1      591.88      615.15      9.50 o 
  -4   3   1       74.90       80.67      4.10 o 
  -3   3   1      599.67      543.91      8.08 o 
  -2   3   1      114.39       91.36      3.80 o 
  -1   3   1      545.49      530.29      7.35 o 
   0   3   1        0.69        0.95      1.69 o 
   1   3   1      673.05      684.20      8.56 o 
   2   3   1      677.78      666.67      8.93 o 
   3   3   1      118.87      110.03      4.53 o 
   4   3   1     2056.02     1911.06     14.80 o 
   5   3   1      558.08      583.93      9.20 o 
   6   3   1       30.67       20.12      3.58 o 
   7   3   1        4.98        6.27      4.21 o 
   8   3   1       11.36        0.54      4.90 o 
   9   3   1       73.78       58.69      6.46 o 
  10   3   1       32.09       35.28      6.00 o 
 -10   4   1        0.00        1.47      6.36 o 
  -9   4   1        0.74        4.69      6.42 o 
  -8   4   1       85.57      109.36      8.01 o 
  -7   4   1       84.94      112.90      6.81 o 
  -6   4   1       19.32       17.27      4.18 o 
  -5   4   1       11.61        4.73      4.23 o 
  -4   4   1        2.57        3.37      3.47 o 
  -3   4   1      146.36      154.93      5.65 o 
  -2   4   1      116.99      100.15      5.00 o 
  -1   4   1      130.75      147.56      5.40 o 
   0   4   1      317.47      342.45      5.13 o 
   1   4   1        0.44        4.55      3.28 o 
   2   4   1       58.15       61.70      4.61 o 
   3   4   1      775.70      734.96     11.64 o 
   4   4   1      104.11       99.94      5.69 o 
   5   4   1       83.53       97.72      5.16 o 
   6   4   1        6.14        1.03      4.10 o 
   7   4   1      511.33      533.14     11.42 o 
   8   4   1      505.91      538.53     12.23 o 
   9   4   1        4.47        1.15      5.71 o 
  10   4   1        0.38        1.28      5.70 o 
  -9   5   1       28.27       28.24      7.47 o 
  -8   5   1       17.88       29.68      6.43 o 
  -7   5   1       38.66       44.57      5.81 o 
  -6   5   1       63.00       81.79      6.37 o 
  -5   5   1      798.88      703.95     12.58 o 
  -4   5   1        4.53        9.67      4.21 o 
  -3   5   1        9.12       11.37      4.24 o 
  -2   5   1       25.78       28.22      4.37 o 
  -1   5   1      329.65      335.71      8.28 o 
   0   5   1      340.41      344.00     11.85 o 
   1   5   1      175.21      177.37      6.90 o 
   2   5   1        1.66        4.19      4.32 o 
   3   5   1      764.71      759.67     13.32 o 
   4   5   1      111.38      126.88      7.31 o 
   5   5   1        0.16        1.08      5.13 o 
   6   5   1       82.66       85.55      6.91 o 
   7   5   1       48.24       47.82      6.39 o 
   8   5   1        0.09        0.98      5.96 o 
   9   5   1       40.27       36.99      6.75 o 
  -8   6   1       84.46       94.13      8.66 o 
  -7   6   1        7.34       11.81      6.54 o 
  -6   6   1        0.35        1.91      5.76 o 
  -5   6   1        3.64        2.24      5.22 o 
  -4   6   1      204.76      169.02      8.01 o 
  -3   6   1       91.22       66.13      6.33 o 
  -2   6   1       86.04       77.09      6.00 o 
  -1   6   1       13.60       15.07      4.85 o 
   0   6   1        0.18        0.33      3.42 o 
   1   6   1        6.02        3.50      4.79 o 
   2   6   1      506.78      503.37     12.35 o 
   3   6   1       14.25       15.24      6.63 o 
   4   6   1      222.52      236.93     11.00 o 
   5   6   1        7.78        7.63      7.63 o 
   6   6   1       80.75      102.48      8.72 o 
   7   6   1       51.17       44.95      7.46 o 
   8   6   1       46.00       43.62      7.47 o 
  -7   7   1        0.55        0.57      6.49 o 
  -6   7   1      118.66      101.98      8.61 o 
  -5   7   1       13.64       26.88      6.10 o 
  -4   7   1       45.86       45.30      6.62 o 
  -3   7   1        1.45        4.87      5.70 o 
  -2   7   1       48.48       52.68      6.72 o 
  -1   7   1      111.41      108.95      7.84 o 
   0   7   1        7.93        6.04      4.00 o 
   1   7   1       10.20        1.78      5.99 o 
   2   7   1       45.62       49.95      7.90 o 
   3   7   1       25.48       25.09      7.78 o 
   4   7   1       87.93      105.43     10.09 o 
   5   7   1        2.25       15.19      8.09 o 
   6   7   1        0.49        8.78      8.78 o 
   7   7   1       81.90       70.79     10.02 o 
  -5   8   1        4.16       11.51      6.65 o 
  -4   8   1       25.64        8.36      7.30 o 
  -3   8   1       29.29       24.16      7.65 o 
  -2   8   1        0.75        8.48      6.90 o 
  -1   8   1        4.73        0.85      7.38 o 
   0   8   1      113.48      109.24     13.27 o 
   1   8   1       43.47       21.56      8.32 o 
   2   8   1        0.64        6.13      7.76 o 
   3   8   1        0.18        0.36      7.97 o 
   4   8   1        0.00       21.47      8.14 o 
   5   8   1       14.37       11.46      9.64 o 
  -2   9   1       20.30       18.52      7.32 o 
  -1   9   1        1.26        2.29      7.06 o 
   0   9   1        5.83       16.94      5.15 o 
   1   9   1        4.12        0.00      7.51 o 
   2   9   1        0.26        8.69      8.69 o 
 -11   0   2        5.69        1.95      5.18 o 
 -10   0   2      129.65      159.21      7.52 o 
  -9   0   2        4.83       10.18      4.50 o 
  -8   0   2        9.09        6.09      3.84 o 
  -7   0   2       74.43       38.55      3.91 o 
  -6   0   2     1355.43     1498.32     12.91 o 
  -5   0   2     1982.79     2146.78     13.82 o 
  -4   0   2    10516.49    10980.16    116.75 o 
  -3   0   2     5351.87     5286.60     71.85 o 
  -2   0   2    17120.62    17246.74    111.88 o 
  -1   0   2      584.40      429.69      0.90 o 
   0   0   2      226.51      276.27      7.49 o 
   1   0   2    15717.03    15773.80     96.09 o 
   2   0   2     2750.51     2864.67     48.16 o 
   3   0   2     2292.83     1807.93      1.88 o 
   4   0   2     1937.56     1893.61     11.95 o 
   5   0   2      870.40      859.91      9.19 o 
   6   0   2        6.35        8.46      3.03 o 
   7   0   2      280.40      205.83      3.19 o 
   8   0   2      386.57      407.20      9.42 o 
   9   0   2      705.70      617.95     12.38 o 
  10   0   2      203.77      278.83      9.60 o 
  11   0   2        0.22        5.14      5.99 o 
 -11   1   2        5.43       14.86      6.15 o 
 -10   1   2       89.15       77.48      7.13 o 
  -9   1   2       32.86       12.87      5.05 o 
  -8   1   2       44.05       40.89      4.77 o 
  -7   1   2       91.59      124.27      5.35 o 
  -6   1   2      478.62      439.93      7.77 o 
  -5   1   2      656.66      788.97      9.07 o 
  -4   1   2     1315.47     1531.41     11.16 o 
  -3   1   2     1504.15     1601.77     10.21 o 
  -2   1   2     9284.27     8646.85     87.17 o 
  -1   1   2      250.36      258.75      3.41 o 
   0   1   2      523.07      490.36    272.27 o 
   1   1   2     9780.46     9708.22     87.82 o 
   2   1   2        1.47        9.85      1.81 o 
   3   1   2        1.18        3.61      1.97 o 
   4   1   2       84.65        1.83      2.31 o 
   5   1   2      280.48      286.97      5.91 o 
   6   1   2      187.81      164.02      5.39 o 
   7   1   2        1.17        1.53      3.57 o 
   8   1   2       47.68        2.50      4.00 o 
   9   1   2       10.58        8.81      5.01 o 
  10   1   2        8.12        7.35      5.31 o 
  11   1   2       10.82        7.98      6.27 o 
 -11   2   2        6.77        6.90      6.55 o 
 -10   2   2        0.12        3.81      5.68 o 
  -9   2   2       51.94       37.19      5.89 o 
  -8   2   2        8.84       10.75      4.81 o 
  -7   2   2        7.27       20.07      3.87 o 
  -6   2   2      419.41      412.68      8.18 o 
  -5   2   2        0.86        6.59      2.93 o 
  -4   2   2      144.99      122.47      6.08 o 
  -3   2   2       66.78       55.70      2.96 o 
  -2   2   2      689.07      786.50      7.79 o 
  -1   2   2     1317.52     1453.99      9.89 o 
   0   2   2    10391.95    10166.45    498.71 o 
   1   2   2     2050.57     1988.66      2.07 o 
   2   2   2        6.22       13.87      2.19 o 
   3   2   2     1095.10     1162.46      9.99 o 
   4   2   2       59.05       67.78      3.49 o 
   5   2   2       39.98       50.41      3.81 o 
   6   2   2      912.38      954.92     11.60 o 
   7   2   2      977.57     1101.46     13.54 o 
   8   2   2      601.72      605.65     11.73 o 
   9   2   2        2.39        7.71      4.87 o 
  10   2   2        1.93        5.36      5.46 o 
  11   2   2        0.31        2.50      6.23 o 
 -10   3   2       22.20       12.01      7.23 o 
  -9   3   2       59.72       47.79      7.04 o 
  -8   3   2      147.96      155.45      7.82 o 
  -7   3   2       67.74       86.91      5.70 o 
  -6   3   2      204.23      214.45      6.89 o 
  -5   3   2        8.32        8.30      3.32 o 
  -4   3   2       17.45       25.60      3.53 o 
  -3   3   2      571.14      564.86      8.21 o 
  -2   3   2       85.13       80.48      3.95 o 
  -1   3   2      142.17      169.82      4.79 o 
   0   3   2      103.38      107.93     63.70 o 
   1   3   2       19.46       29.70      3.04 o 
   2   3   2       94.21       83.08      4.05 o 
   3   3   2      261.65      288.30      6.36 o 
   4   3   2       78.87       94.33      4.48 o 
   5   3   2      102.38      109.84      4.95 o 
   6   3   2       28.12       19.53      4.12 o 
   7   3   2      247.76      239.34      7.94 o 
   8   3   2       36.81       37.38      5.81 o 
   9   3   2       29.73       35.08      5.75 o 
  10   3   2        2.15        5.04      5.66 o 
 -10   4   2        6.16        9.46      7.01 o 
  -9   4   2       33.50       25.82      6.73 o 
  -8   4   2       60.44       69.78      6.80 o 
  -7   4   2      240.09      295.78      9.43 o 
  -6   4   2        4.11        4.99      4.17 o 
  -5   4   2        1.33        4.67      3.61 o 
  -4   4   2       12.35        9.47      3.34 o 
  -3   4   2       20.36       19.59      3.68 o 
  -2   4   2       65.05       83.24      4.60 o 
  -1   4   2     2741.64     2766.71     18.80 o 
   0   4   2      514.16      525.34     11.08 o 
   1   4   2       84.63      100.33      4.97 o 
   2   4   2       17.69       18.62      3.93 o 
   3   4   2      190.45      190.81      6.49 o 
   4   4   2       57.91       47.05      4.73 o 
   5   4   2        0.12        0.79      3.59 o 
   6   4   2       20.76       23.27      4.71 o 
   7   4   2       49.95       48.70      5.97 o 
   8   4   2      395.34      401.71     11.16 o 
   9   4   2       15.26        9.90      6.06 o 
  10   4   2        0.02        3.44      5.57 o 
  -9   5   2       21.99       16.48      7.80 o 
  -8   5   2       49.00       52.89      7.19 o 
  -7   5   2       82.66       84.90      7.52 o 
  -6   5   2      260.93      271.36      9.27 o 
  -5   5   2       16.49        8.40      5.06 o 
  -4   5   2      105.37      123.22      6.36 o 
  -3   5   2        7.60       18.87      4.15 o 
  -2   5   2       85.92       90.43      5.36 o 
  -1   5   2        1.65        3.25      3.95 o 
   0   5   2        1.34       10.59      8.10 o 
   1   5   2      450.18      468.31      9.88 o 
   2   5   2      135.99      133.69      6.53 o 
   3   5   2      320.23      336.01      9.52 o 
   4   5   2        2.61        4.60      5.40 o 
   5   5   2      157.80      153.32      7.69 o 
   6   5   2        1.99        1.06      5.17 o 
   7   5   2       47.12       38.08      6.81 o 
   8   5   2        9.84       10.96      6.16 o 
   9   5   2        9.72       17.22      6.22 o 
  -8   6   2       30.38       19.94      7.44 o 
  -7   6   2      182.74      197.38      9.58 o 
  -6   6   2        0.62        2.70      5.56 o 
  -5   6   2        0.72        2.28      5.64 o 
  -4   6   2       62.61       60.36      6.11 o 
  -3   6   2        2.43       10.41      5.28 o 
  -2   6   2       99.65       99.42      6.84 o 
  -1   6   2       65.80       62.64      5.89 o 
   0   6   2        0.01        1.22      5.09 o 
   1   6   2       84.01       86.87      7.08 o 
   2   6   2        0.77        8.42      5.69 o 
   3   6   2        6.11        2.67      6.40 o 
   4   6   2      357.84      350.26     12.16 o 
   5   6   2       31.42       37.55      7.90 o 
   6   6   2       71.47       85.70      8.46 o 
   7   6   2        7.20        2.51      6.78 o 
   8   6   2        9.77       17.92      6.88 o 
  -7   7   2       35.21       36.53      7.55 o 
  -6   7   2       24.20       12.55      6.92 o 
  -5   7   2        0.41        4.50      6.30 o 
  -4   7   2        5.32       13.78      6.43 o 
  -3   7   2       18.24       12.58      6.04 o 
  -2   7   2       11.40       18.90      6.12 o 
  -1   7   2        1.42        4.61      6.04 o 
   0   7   2        4.35        3.93      4.27 o 
   1   7   2       22.21       26.26      7.40 o 
   2   7   2        0.41        7.38      6.79 o 
   3   7   2      105.90      120.04      9.45 o 
   4   7   2       21.43       20.25      8.34 o 
   5   7   2       65.55       74.04     10.56 o 
   6   7   2        4.30       20.68      7.94 o 
   7   7   2        0.65        8.06      8.06 o 
  -5   8   2        0.48       10.81      6.64 o 
  -4   8   2       12.51        6.75      7.23 o 
  -3   8   2        3.37        4.05      6.87 o 
  -2   8   2        5.13       16.94      7.01 o 
  -1   8   2       21.69       23.98      7.81 o 
   0   8   2        0.02        3.50      5.14 o 
   1   8   2       14.64       25.86      7.70 o 
   2   8   2       73.44       75.14      9.07 o 
   3   8   2        6.16       16.01      8.17 o 
   4   8   2        2.46        9.01      8.37 o 
   5   8   2       18.34       35.00      9.48 o 
  -2   9   2        9.54        4.20      7.24 o 
  -1   9   2        1.02        2.31      7.28 o 
   0   9   2        2.98        4.16      5.10 o 
   1   9   2        5.85        6.98      8.56 o 
   2   9   2        6.19        1.48      7.77 o 
 -11   1   3        0.64        3.94      6.21 o 
 -10   1   3        0.35        4.39      5.77 o 
  -9   1   3        3.69        9.13      4.87 o 
  -8   1   3        1.11        2.26      3.95 o 
  -7   1   3       11.94       23.63      3.89 o 
  -6   1   3        2.59        1.91      2.91 o 
  -5   1   3      205.77      191.57      5.19 o 
  -4   1   3     1819.06     1704.35     11.88 o 
  -3   1   3     1182.91     1128.45      8.77 o 
  -2   1   3     1480.08     1459.68      8.90 o 
  -1   1   3     6894.39     6948.98     75.04 o 
   0   1   3      752.96      899.91     33.92 o 
   1   1   3     1848.70     1928.42     42.10 o 
   2   1   3     1374.40     1459.14      9.56 o 
   3   1   3       54.48       51.90      2.85 o 
   4   1   3       46.21       75.22      3.31 o 
   5   1   3      109.62      114.23      4.30 o 
   6   1   3      102.54       85.92      4.45 o 
   7   1   3      248.88      263.06      7.47 o 
   8   1   3      552.38      620.65     11.57 o 
   9   1   3       11.70        7.96      5.43 o 
  10   1   3        2.18        2.47      5.42 o 
  11   1   3        5.46       10.73      6.33 o 
 -11   2   3       25.55       33.45      7.24 o 
 -10   2   3       20.87       12.02      6.82 o 
  -9   2   3       27.87       30.23      6.16 o 
  -8   2   3       58.61       53.72      6.13 o 
  -7   2   3       35.68       55.60      5.00 o 
  -6   2   3      422.56      419.93      8.42 o 
  -5   2   3      114.83       94.81      4.26 o 
  -4   2   3      151.60      177.67      4.78 o 
  -3   2   3      170.18      178.25      4.36 o 
  -2   2   3        5.64       10.96      2.29 o 
  -1   2   3     1242.84     1392.49      9.85 o 
   0   2   3     2412.20     2212.63   1319.68 o 
   1   2   3      568.29      556.77      6.86 o 
   2   2   3      267.10      254.46      5.01 o 
   3   2   3      433.87      443.94      6.76 o 
   4   2   3      330.53      331.20      6.44 o 
   5   2   3     1479.21     1517.69     13.58 o 
   6   2   3       14.65        3.62      3.76 o 
   7   2   3      167.01      172.19      6.83 o 
   8   2   3       26.16       35.60      5.43 o 
   9   2   3       23.58       19.37      5.73 o 
  10   2   3       54.92       40.58      6.41 o 
 -10   3   3        0.02        4.69      6.73 o 
  -9   3   3       23.68       33.33      6.78 o 
  -8   3   3      269.57      324.79     10.46 o 
  -7   3   3        0.54       20.46      4.49 o 
  -6   3   3        8.47        7.36      3.48 o 
  -5   3   3      468.37      417.41      8.26 o 
  -4   3   3      224.26      249.97      6.21 o 
  -3   3   3        6.04        9.12      2.79 o 
  -2   3   3     1288.69     1300.76     11.58 o 
  -1   3   3     3405.38     3822.00     18.86 o 
   0   3   3     1428.80     1451.16     71.83 o 
   1   3   3     1799.10     1790.72     13.63 o 
   2   3   3      715.02      732.98      9.57 o 
   3   3   3      128.29      122.42      4.72 o 
   4   3   3      366.50      368.95      7.52 o 
   5   3   3      105.50      100.87      4.92 o 
   6   3   3        1.56        1.08      3.92 o 
   7   3   3       36.10       43.68      5.40 o 
   8   3   3      128.34      143.67      7.68 o 
   9   3   3       54.05       59.82      6.93 o 
  10   3   3        0.52        0.25      5.66 o 
 -10   4   3       30.14       37.33      7.27 o 
  -9   4   3       45.82       53.99      7.69 o 
  -8   4   3       42.42       41.32      7.71 o 
  -7   4   3        7.41       18.68      5.42 o 
  -6   4   3        6.12        1.48      4.29 o 
  -5   4   3        4.61        6.86      3.74 o 
  -4   4   3       28.65       23.83      4.07 o 
  -3   4   3       75.98      115.11      5.16 o 
  -2   4   3      599.23      723.55     10.31 o 
  -1   4   3       16.22       27.61      3.92 o 
   0   4   3     3540.53     3605.23    160.65 o 
   1   4   3      459.33      429.92      8.37 o 
   2   4   3       16.00       18.07      3.95 o 
   3   4   3        0.98        2.43      3.79 o 
   4   4   3        7.65        6.43      4.01 o 
   5   4   3        3.52        4.12      4.12 o 
   6   4   3       78.46       67.83      5.45 o 
   7   4   3       75.69       74.84      6.29 o 
   8   4   3       94.92      120.88      7.98 o 
   9   4   3        7.95       10.34      6.02 o 
  10   4   3       29.76       29.14      6.55 o 
  -9   5   3        1.37        0.30      6.68 o 
  -8   5   3       42.52       65.12      7.63 o 
  -7   5   3       10.82        4.60      6.42 o 
  -6   5   3      176.39      149.73      7.77 o 
  -5   5   3       49.00       44.46      6.44 o 
  -4   5   3      155.98      160.53      6.98 o 
  -3   5   3      413.50      409.76      9.51 o 
  -2   5   3      397.45      396.50      9.07 o 
  -1   5   3       96.90      100.82      5.60 o 
   0   5   3        7.78       10.47      2.77 o 
   1   5   3       43.24       48.43      4.95 o 
   2   5   3        8.09        9.76      4.48 o 
   3   5   3       11.49       19.38      5.07 o 
   4   5   3      157.54      153.64      7.77 o 
   5   5   3       30.02       28.98      6.22 o 
   6   5   3       74.86       53.99      6.45 o 
   7   5   3        2.14        2.38      5.65 o 
   8   5   3        0.66        2.10      6.05 o 
   9   5   3        4.85        0.55      6.71 o 
  -8   6   3       10.71        4.54      7.53 o 
  -7   6   3       23.78       18.01      6.83 o 
  -6   6   3      208.12      148.00      8.97 o 
  -5   6   3        2.07        0.23      5.57 o 
  -4   6   3        0.24        5.24      5.24 o 
  -3   6   3        8.83       10.15      4.70 o 
  -2   6   3       16.22       13.05      4.86 o 
  -1   6   3       35.19       40.26      5.40 o 
   0   6   3      998.62      972.05     21.70 o 
   1   6   3        1.91        1.47      5.16 o 
   2   6   3      128.92      115.96      7.84 o 
   3   6   3      215.87      216.88      9.47 o 
   4   6   3       29.22       29.14      7.53 o 
   5   6   3      136.83      155.45     10.09 o 
   6   6   3       45.49       57.18      8.00 o 
   7   6   3       19.11       12.20      6.92 o 
   8   6   3        0.03        0.90      6.58 o 
  -7   7   3       17.19       13.40      7.22 o 
  -6   7   3        1.32        7.95      6.09 o 
  -5   7   3        7.26       22.16      5.99 o 
  -4   7   3        1.05        1.81      5.67 o 
  -3   7   3        8.22        8.53      6.23 o 
  -2   7   3      199.47      183.44      8.99 o 
  -1   7   3       31.82       46.07      6.69 o 
   0   7   3        8.56       10.14      4.42 o 
   1   7   3       12.15       16.33      7.17 o 
   2   7   3       32.39       36.02      7.08 o 
   3   7   3      136.35      111.43      9.43 o 
   4   7   3       11.64       34.19      8.20 o 
   5   7   3       82.88       87.13     10.17 o 
   6   7   3       11.25        0.70      8.48 o 
   7   7   3        0.17        4.16      7.61 o 
  -5   8   3       30.66       36.26      7.86 o 
  -4   8   3        5.11        6.54      6.54 o 
  -3   8   3        8.73        6.16      6.80 o 
  -2   8   3       57.78       55.20      7.96 o 
  -1   8   3        2.87        4.98      7.51 o 
   0   8   3       34.12       30.86      5.80 o 
   1   8   3        6.01        3.73      8.16 o 
   2   8   3       19.94       17.31      7.60 o 
   3   8   3        9.48       18.47      7.69 o 
   4   8   3       30.80       33.91      9.28 o 
   5   8   3       10.42       15.05      8.99 o 
  -2   9   3        7.79       13.09      7.28 o 
  -1   9   3        5.02        2.32      7.55 o 
   0   9   3       21.47       31.63      5.56 o 
   1   9   3        1.68        0.72      7.68 o 
   2   9   3        0.00        8.16      8.16 o 
 -11   0   4       17.53       27.74      6.35 o 
 -10   0   4        7.98        5.42      5.42 o 
  -9   0   4      110.79      121.32      6.80 o 
  -8   0   4      612.54      692.07     11.72 o 
  -7   0   4       65.91       56.86      4.29 o 
  -6   0   4      895.18     1061.73     11.38 o 
  -5   0   4       80.63      111.20      4.14 o 
  -4   0   4        4.90        0.82      2.01 o 
  -3   0   4     1164.69     1093.85      8.49 o 
  -2   0   4    16693.21    16173.68      1.65 o 
  -1   0   4      342.33      448.05      4.60 o 
   0   0   4      263.02      245.63      2.37 o 
   1   0   4      848.49      936.51      7.01 o 
   2   0   4    10461.53    10311.19    105.21 o 
   3   0   4      722.13      797.69      8.02 o 
   4   0   4      737.36      685.45      8.07 o 
   5   0   4      181.20      188.26      5.23 o 
   6   0   4        0.72        8.41      3.23 o 
   7   0   4     4522.78     4995.25     28.17 o 
   8   0   4      721.85      795.44     13.40 o 
   9   0   4      154.16      128.28      7.34 o 
  10   0   4        8.89        3.55      5.71 o 
  11   0   4        7.42        8.66      6.42 o 
 -11   1   4        7.52        3.26      6.19 o 
 -10   1   4        1.76        6.68      5.67 o 
  -9   1   4       40.28        1.09      5.12 o 
  -8   1   4       43.59       32.40      4.87 o 
  -7   1   4       45.91       75.72      4.94 o 
  -6   1   4       39.71       31.15      3.76 o 
  -5   1   4     2120.30     1672.09      2.97 o 
  -4   1   4      747.92      896.14      8.86 o 
  -3   1   4     1007.82      648.29      1.85 o 
  -2   1   4     1309.04     1505.93      9.38 o 
  -1   1   4     9681.46     9892.23     95.01 o 
   0   1   4      913.34     1051.88     48.99 o 
   1   1   4     6725.93     6619.25     82.59 o 
   2   1   4    12217.91    12196.97      1.79 o 
   3   1   4      234.42      204.59      4.64 o 
   4   1   4      672.24      682.20      8.45 o 
   5   1   4       14.12       26.87      3.26 o 
   6   1   4      181.30      214.29      6.34 o 
   7   1   4      335.73      408.59      9.11 o 
   8   1   4       23.65       13.20      5.55 o 
   9   1   4        0.05        3.08      4.85 o 
  10   1   4        2.13       14.35      5.48 o 
 -11   2   4        0.64        6.99      6.99 o 
 -10   2   4        1.92        2.53      6.35 o 
  -9   2   4        8.79        7.42      5.39 o 
  -8   2   4       27.12       26.07      5.37 o 
  -7   2   4       13.27       17.04      4.31 o 
  -6   2   4      449.37      392.97      8.46 o 
  -5   2   4       62.18       68.87      4.29 o 
  -4   2   4        0.04        0.10      2.41 o 
  -3   2   4      714.80      589.75      7.31 o 
  -2   2   4     1430.81     1394.32     10.27 o 
  -1   2   4      398.28      410.92      5.74 o 
   0   2   4     6243.65     6246.97    212.37 o 
   1   2   4      961.22      794.89      2.32 o 
   2   2   4     4240.69     4077.86      2.75 o 
   3   2   4     1829.39     1795.05      3.34 o 
   4   2   4      660.61      710.02      9.20 o 
   5   2   4       27.22       32.63      3.88 o 
   6   2   4      563.32      617.03     10.40 o 
   7   2   4      443.91      532.36     10.76 o 
   8   2   4      796.69      898.61     14.73 o 
   9   2   4       10.88        2.06      5.46 o 
  10   2   4        7.49        6.04      6.04 o 
 -10   3   4       41.03       46.76      7.96 o 
  -9   3   4        5.53        0.51      6.55 o 
  -8   3   4       45.98       36.74      6.09 o 
  -7   3   4       52.59       63.56      6.15 o 
  -6   3   4       47.37       36.37      4.61 o 
  -5   3   4      215.10      263.01      7.14 o 
  -4   3   4       44.39       66.90      4.15 o 
  -3   3   4       15.99       24.70      3.34 o 
  -2   3   4       16.74       37.79      3.68 o 
  -1   3   4     2178.12     2333.86     15.17 o 
   0   3   4        6.49        3.00      1.88 o 
   1   3   4      521.30      588.60      8.52 o 
   2   3   4       29.67       41.13      3.62 o 
   3   3   4      717.31      673.71      9.46 o 
   4   3   4      206.47      191.74      6.10 o 
   5   3   4      145.20      148.15      5.67 o 
   6   3   4      209.13      215.64      7.17 o 
   7   3   4      137.49      142.74      6.93 o 
   8   3   4       54.08       73.12      7.01 o 
   9   3   4       25.38       15.69      6.01 o 
  10   3   4        2.14        9.73      5.65 o 
 -10   4   4       23.60       32.85      8.38 o 
  -9   4   4       28.62       14.04      6.81 o 
  -8   4   4      167.94      190.80      9.60 o 
  -7   4   4        4.37        0.88      5.42 o 
  -6   4   4       24.27       30.15      4.91 o 
  -5   4   4       10.91        3.72      4.37 o 
  -4   4   4       11.70        5.58      3.56 o 
  -3   4   4      102.34      112.35      4.96 o 
  -2   4   4      590.48      620.22      9.53 o 
  -1   4   4      280.37      290.71      7.16 o 
   0   4   4      956.65     1008.90     36.56 o 
   1   4   4       17.63       25.28      3.74 o 
   2   4   4      276.27      279.61      7.44 o 
   3   4   4       38.91       45.40      4.70 o 
   4   4   4      629.23      649.92     11.17 o 
   5   4   4       21.32       23.98      4.42 o 
   6   4   4        9.81       17.10      4.94 o 
   7   4   4       17.44       26.69      5.81 o 
   8   4   4       86.28       87.03      7.52 o 
   9   4   4       41.05       39.79      6.66 o 
  -9   5   4       39.59       48.47      8.16 o 
  -8   5   4        3.04        6.76      6.76 o 
  -7   5   4        0.05        2.00      6.18 o 
  -6   5   4       11.61       10.87      6.14 o 
  -5   5   4      600.23      710.84     13.27 o 
  -4   5   4      213.05      226.43      8.12 o 
  -3   5   4      186.57      189.22      7.05 o 
  -2   5   4       63.65       80.77      5.44 o 
  -1   5   4      351.74      363.23      8.77 o 
   0   5   4      313.04      317.35     12.33 o 
   1   5   4       19.33       19.90      4.58 o 
   2   5   4        7.35       10.66      4.34 o 
   3   5   4      359.06      340.87      9.74 o 
   4   5   4       87.36       92.95      6.78 o 
   5   5   4        1.49        1.51      5.51 o 
   6   5   4        4.18        9.54      5.59 o 
   7   5   4        0.55        2.71      5.75 o 
   8   5   4        4.52       15.54      5.85 o 
   9   5   4        1.52        6.06      6.49 o 
  -8   6   4       47.56       48.42      7.93 o 
  -7   6   4       43.14       39.53      7.68 o 
  -6   6   4       35.48       41.76      7.12 o 
  -5   6   4       36.09       42.57      6.58 o 
  -4   6   4       16.64       27.79      5.73 o 
  -3   6   4        0.01        0.42      4.96 o 
  -2   6   4       59.70       50.23      5.58 o 
  -1   6   4      417.27      440.92     10.83 o 
   0   6   4      489.51      496.66     14.91 o 
   1   6   4        4.64        0.42      5.78 o 
   2   6   4      161.56      173.60      8.59 o 
   3   6   4       43.21       37.05      6.74 o 
   4   6   4       22.37       19.48      7.45 o 
   5   6   4       21.49       22.70      7.44 o 
   6   6   4        0.62        7.14      7.14 o 
   7   6   4       67.31       62.35      7.91 o 
   8   6   4        5.92        4.25      7.12 o 
  -7   7   4        0.16        7.88      6.40 o 
  -6   7   4       33.57       36.60      7.31 o 
  -5   7   4        6.32        1.10      6.35 o 
  -4   7   4       27.34       23.10      6.75 o 
  -3   7   4       23.08       31.16      6.63 o 
  -2   7   4       25.83       25.83      6.51 o 
  -1   7   4       10.28        7.19      6.28 o 
   0   7   4      442.29      466.03     17.84 o 
   1   7   4        0.65        5.73      7.29 o 
   2   7   4       11.87        0.82      6.18 o 
   3   7   4        7.46        6.20      7.93 o 
   4   7   4        0.54        2.22      7.65 o 
   5   7   4       73.11      104.06      9.93 o 
   6   7   4        0.12        3.13      7.56 o 
   7   7   4        1.88        3.85      7.93 o 
  -5   8   4       13.89        9.56      7.39 o 
  -4   8   4        3.86        6.33      6.57 o 
  -3   8   4        5.13       10.07      6.62 o 
  -2   8   4       39.83       27.00      7.39 o 
  -1   8   4      148.75      128.30     10.03 o 
   0   8   4      166.88      164.09      7.44 o 
   1   8   4       20.28       26.81      7.79 o 
   2   8   4        0.04        9.50      7.35 o 
   3   8   4        2.46        3.13      8.06 o 
   4   8   4        4.01        2.58      8.66 o 
   5   8   4        5.65        9.33      9.33 o 
  -2   9   4        8.35       19.45      7.03 o 
  -1   9   4       17.26        5.00      7.25 o 
   0   9   4       24.36       29.77      8.53 o 
   1   9   4        2.93        7.82      7.82 o 
 -11   1   5       13.97       13.36      7.05 o 
 -10   1   5        3.28        2.68      6.28 o 
  -9   1   5       53.18       63.33      6.34 o 
  -8   1   5       99.95      102.08      6.19 o 
  -7   1   5       32.91       26.06      4.17 o 
  -6   1   5      148.04      192.34      6.02 o 
  -5   1   5     1605.21     1498.69     13.12 o 
  -4   1   5       32.57       42.26      2.88 o 
  -3   1   5      324.89      278.32      4.97 o 
  -2   1   5     3213.69     3202.59     60.21 o 
  -1   1   5     2119.45     2172.62     11.58 o 
   0   1   5       16.28       20.04      1.50 o 
   1   1   5     1090.64     1172.92      9.06 o 
   2   1   5     5907.65     5652.93     86.32 o 
   3   1   5      227.48      241.55      5.24 o 
   4   1   5     1922.53     2168.62     15.09 o 
   5   1   5      409.47      425.49      7.93 o 
   6   1   5       44.07       50.16      4.44 o 
   7   1   5       48.23       45.13      5.19 o 
   8   1   5       99.48      126.64      7.12 o 
   9   1   5       74.03       90.61      7.16 o 
  10   1   5        0.44        6.40      5.93 o 
 -11   2   5       11.15        5.68      7.98 o 
 -10   2   5       36.10       43.17      7.67 o 
  -9   2   5       62.86       57.08      6.51 o 
  -8   2   5      129.15      144.77      7.52 o 
  -7   2   5      256.41      288.37      8.18 o 
  -6   2   5       16.38       18.67      3.61 o 
  -5   2   5      987.10      972.78     11.43 o 
  -4   2   5      125.15      113.15      4.22 o 
  -3   2   5      479.35      537.89      7.01 o 
  -2   2   5     1050.03     1002.19      2.27 o 
  -1   2   5      581.87      606.58      7.15 o 
   0   2   5     2912.61      951.58   1438.15 o 
   1   2   5     1999.60     1982.72     13.29 o 
   2   2   5     1234.65     1209.37     10.94 o 
   3   2   5      264.95      246.74      5.68 o 
   4   2   5       87.96      106.31      4.80 o 
   5   2   5      423.20      363.96      3.56 o 
   6   2   5      465.69      472.85      9.51 o 
   7   2   5       81.60      119.38      6.54 o 
   8   2   5        5.94        3.29      5.56 o 
   9   2   5       28.03       42.50      6.53 o 
  10   2   5        5.12        5.71      6.03 o 
 -10   3   5        9.20       16.83      7.41 o 
  -9   3   5        1.83        7.66      6.67 o 
  -8   3   5        3.04        3.25      6.06 o 
  -7   3   5      111.62      115.67      6.77 o 
  -6   3   5       76.36       90.98      5.73 o 
  -5   3   5       34.91       41.71      4.32 o 
  -4   3   5      270.65      246.23      6.22 o 
  -3   3   5     1620.12     1554.52     13.17 o 
  -2   3   5     2067.61     2110.04     14.74 o 
  -1   3   5       47.00       57.07      4.07 o 
   0   3   5      235.21      242.21      9.32 o 
   1   3   5      358.91      395.21      7.25 o 
   2   3   5       16.56       12.53      3.27 o 
   3   3   5     1092.96      938.93      3.50 o 
   4   3   5      154.68      195.16      6.20 o 
   5   3   5       33.36       36.94      4.45 o 
   6   3   5      366.76      379.89      9.35 o 
   7   3   5      101.96      101.47      6.78 o 
   8   3   5       52.95       59.34      6.46 o 
   9   3   5      109.45      132.69      8.24 o 
  10   3   5        3.93        8.65      6.50 o 
 -10   4   5        2.73       13.07      6.96 o 
  -9   4   5        8.46        0.00      7.42 o 
  -8   4   5       11.66       12.29      6.62 o 
  -7   4   5      145.87      167.61      8.66 o 
  -6   4   5      279.51      305.60      9.20 o 
  -5   4   5      190.41      226.77      7.68 o 
  -4   4   5      400.71      443.91      9.08 o 
  -3   4   5        9.49       11.27      3.49 o 
  -2   4   5      176.55      188.10      6.10 o 
  -1   4   5      718.62      725.47     10.03 o 
   0   4   5     1992.84     2087.93    113.54 o 
   1   4   5      484.80      473.48      8.95 o 
   2   4   5        0.97        4.45      3.71 o 
   3   4   5      106.53       99.16      5.50 o 
   4   4   5       64.05       71.21      5.73 o 
   5   4   5      266.08      241.85      4.85 o 
   6   4   5        4.13        3.93      5.02 o 
   7   4   5       42.13       62.93      6.10 o 
   8   4   5      118.82      105.58      8.04 o 
   9   4   5        1.85        2.44      6.01 o 
  -9   5   5        0.00        6.61      7.35 o 
  -8   5   5      125.95      119.52      9.61 o 
  -7   5   5       45.64       41.83      7.35 o 
  -6   5   5       40.70       21.96      6.50 o 
  -5   5   5      256.32      261.72      9.09 o 
  -4   5   5       11.76        7.88      4.55 o 
  -3   5   5       73.17       88.75      5.73 o 
  -2   5   5       27.52       29.53      4.58 o 
  -1   5   5      784.67      909.32     13.11 o 
   0   5   5        1.79        1.80      3.14 o 
   1   5   5      458.14      450.46      9.98 o 
   2   5   5       16.56        2.41      4.43 o 
   3   5   5        3.30        0.62      5.31 o 
   4   5   5        2.91        1.08      5.32 o 
   5   5   5        0.50        5.52      5.52 o 
   6   5   5      150.72      156.19      8.57 o 
   7   5   5        0.01        0.00      5.97 o 
   8   5   5       92.48       92.02      8.40 o 
   9   5   5        2.79        4.72      6.97 o 
  -8   6   5       16.21       16.22      7.33 o 
  -7   6   5        0.56        3.92      6.10 o 
  -6   6   5       63.97       73.83      8.01 o 
  -5   6   5        8.21        9.77      6.19 o 
  -4   6   5      468.63      506.83     12.51 o 
  -3   6   5        7.20        9.76      5.23 o 
  -2   6   5       85.48      104.48      6.80 o 
  -1   6   5        9.97       13.58      5.75 o 
   0   6   5        2.05        2.06      3.80 o 
   1   6   5       80.29       82.18      7.06 o 
   2   6   5       37.92       48.30      6.29 o 
   3   6   5       31.94       30.17      6.67 o 
   4   6   5      286.34      302.65     11.28 o 
   5   6   5       25.96       29.47      7.72 o 
   6   6   5       67.01       70.33      8.69 o 
   7   6   5       23.46        0.00      7.06 o 
   8   6   5       31.33       43.05      7.52 o 
  -7   7   5        0.77        2.77      6.61 o 
  -6   7   5        0.51        6.89      6.89 o 
  -5   7   5        7.74        5.83      6.75 o 
  -4   7   5        0.02        3.99      6.20 o 
  -3   7   5        6.12       13.10      6.21 o 
  -2   7   5        1.54        3.25      6.07 o 
  -1   7   5      161.29      150.54      9.18 o 
   0   7   5       97.65      103.40      6.24 o 
   1   7   5      363.71      327.68     12.73 o 
   2   7   5        0.61       10.59      7.05 o 
   3   7   5       18.89       28.65      7.20 o 
   4   7   5       35.59        0.95      7.59 o 
   5   7   5        0.31       16.91      7.26 o 
   6   7   5        6.09        8.76      7.95 o 
  -5   8   5       65.00       55.27      8.99 o 
  -4   8   5        1.61        7.02      7.02 o 
  -3   8   5        0.00        6.88      6.43 o 
  -2   8   5        7.55        5.34      7.30 o 
  -1   8   5        9.96        8.92      7.56 o 
   0   8   5      163.05      142.78      7.44 o 
   1   8   5        1.36        2.19      7.41 o 
   2   8   5       11.07       23.68      7.26 o 
   3   8   5        3.00        2.43      7.86 o 
   4   8   5        0.24       10.70      7.61 o 
  -1   9   5       21.69       26.16      7.50 o 
   0   9   5        2.01        3.69     16.11 o 
   1   9   5        9.12        3.18      8.11 o 
 -11   0   6        4.14        1.53      6.68 o 
 -10   0   6      113.31      121.24      8.57 o 
  -9   0   6      361.82      335.74     10.27 o 
  -8   0   6        4.25        2.87      4.12 o 
  -7   0   6      219.80      197.34      6.57 o 
  -6   0   6       38.22       37.31      3.85 o 
  -5   0   6       15.73        4.47      2.70 o 
  -4   0   6     1422.89     1742.38     12.52 o 
  -3   0   6      256.98      161.73      2.02 o 
  -2   0   6     1753.16     1404.61      1.67 o 
  -1   0   6      466.80      415.40      5.16 o 
   0   0   6     1181.98     1237.23      6.05 o 
   1   0   6       45.53       50.96      2.51 o 
   2   0   6     4253.21     3941.94     73.42 o 
   3   0   6     2813.91     3090.21     16.80 o 
   4   0   6      206.89      255.63      5.75 o 
   5   0   6       22.13       14.79      3.28 o 
   6   0   6       80.27       93.34      5.39 o 
   7   0   6        2.71        1.04      4.94 o 
   8   0   6     2540.42     2191.06      4.84 o 
   9   0   6        8.94        6.70      5.95 o 
  10   0   6       46.70       41.70      6.95 o 
 -11   1   6       11.75       18.48      7.48 o 
 -10   1   6        1.35       14.80      6.41 o 
  -9   1   6        1.97        3.52      5.33 o 
  -8   1   6        0.40        3.89      4.49 o 
  -7   1   6        0.05        1.11      3.58 o 
  -6   1   6       14.36        6.65      3.05 o 
  -5   1   6      254.17      258.76      6.06 o 
  -4   1   6     3594.09     3121.13      2.74 o 
  -3   1   6       48.44        0.87      1.97 o 
  -2   1   6       43.82       63.75      2.93 o 
  -1   1   6      616.05      472.79      1.94 o 
   0   1   6     1840.94     2030.70     75.03 o 
   1   1   6      749.83      764.76      7.91 o 
   2   1   6      374.65      392.83      6.31 o 
   3   1   6     4757.78     4861.40     90.32 o 
   4   1   6        0.96        9.46      3.38 o 
   5   1   6        4.84        1.40      3.22 o 
   6   1   6      270.96      270.56      7.71 o 
   7   1   6      107.10       68.07      6.26 o 
   8   1   6       15.28       16.25      6.11 o 
   9   1   6        0.13        1.94      5.77 o 
  10   1   6       47.76       43.90      6.72 o 
 -11   2   6        1.10        3.14      7.59 o 
 -10   2   6       22.43       18.49      7.72 o 
  -9   2   6      117.47      107.12      8.23 o 
  -8   2   6        1.00       12.01      5.17 o 
  -7   2   6        3.36       10.64      3.93 o 
  -6   2   6        5.62        2.93      3.85 o 
  -5   2   6        0.88        1.44      3.33 o 
  -4   2   6       57.81       91.56      4.23 o 
  -3   2   6       10.46        9.01      2.68 o 
  -2   2   6     1888.56     2022.67     13.07 o 
  -1   2   6      308.71      297.57      5.51 o 
   0   2   6      464.22      505.16      9.53 o 
   1   2   6     1317.03     1335.36     11.57 o 
   2   2   6        2.89       13.14      2.90 o 
   3   2   6      140.81      140.42      4.74 o 
   4   2   6     1661.38     1789.56     15.10 o 
   5   2   6      143.35      162.76      6.02 o 
   6   2   6        2.46        0.65      4.10 o 
   7   2   6      292.42      311.72      9.16 o 
   8   2   6      634.73      738.84     14.04 o 
   9   2   6       13.77       25.92      5.80 o 
  10   2   6       47.26       79.12      7.61 o 
 -10   3   6       20.55       19.72      8.05 o 
  -9   3   6      195.36      228.25     10.75 o 
  -8   3   6        3.21        6.72      5.93 o 
  -7   3   6        5.80        2.02      5.29 o 
  -6   3   6       87.04      110.86      6.03 o 
  -5   3   6     1182.93     1285.64     14.06 o 
  -4   3   6      147.04      193.80      5.74 o 
  -3   3   6      184.69      237.95      5.99 o 
  -2   3   6     1633.11     1598.56     13.30 o 
  -1   3   6     1182.55     1285.33     11.82 o 
   0   3   6     1184.63     1265.72     33.34 o 
   1   3   6      134.01      132.14      4.84 o 
   2   3   6      775.61      650.55      3.06 o 
   3   3   6     1025.15     1114.11     12.84 o 
   4   3   6       46.28        0.70      3.60 o 
   5   3   6       30.42       31.09      4.46 o 
   6   3   6        4.19        4.63      4.74 o 
   7   3   6        4.15        6.14      4.96 o 
   8   3   6       11.49        6.97      5.93 o 
   9   3   6        0.21        1.84      6.02 o 
  10   3   6        3.27       20.45      5.73 o 
 -10   4   6        1.55        7.58      7.58 o 
  -9   4   6       34.25       47.73      8.43 o 
  -8   4   6        4.20       14.52      7.10 o 
  -7   4   6      659.97      663.31     13.98 o 
  -6   4   6       77.49       81.95      6.70 o 
  -5   4   6      175.39      186.42      7.08 o 
  -4   4   6        6.03        5.26      3.73 o 
  -3   4   6        5.93        4.84      3.42 o 
  -2   4   6        1.65        4.74      3.33 o 
  -1   4   6     1569.79     1557.59     14.85 o 
   0   4   6      628.97      592.70     35.10 o 
   1   4   6      232.59      234.62      7.06 o 
   2   4   6       67.75       65.49      4.94 o 
   3   4   6       65.08       62.95      5.26 o 
   4   4   6        2.69        3.50      4.11 o 
   5   4   6      123.94      128.46      6.56 o 
   6   4   6       59.59       50.09      6.01 o 
   7   4   6      416.97      408.96     11.48 o 
   8   4   6        7.38       16.79      6.20 o 
   9   4   6        0.27       11.42      6.18 o 
  -9   5   6        0.39        8.29      8.29 o 
  -8   5   6      156.22      168.76     10.20 o 
  -7   5   6      184.53      195.60      9.91 o 
  -6   5   6       34.94       57.94      6.66 o 
  -5   5   6       37.47       67.51      5.76 o 
  -4   5   6       19.35       27.51      4.61 o 
  -3   5   6       22.61       25.19      4.55 o 
  -2   5   6      102.11       92.11      5.86 o 
  -1   5   6        1.72        0.00      4.65 o 
   0   5   6       23.11       22.75      3.50 o 
   1   5   6       60.86       48.80      5.41 o 
   2   5   6       69.63       75.55      6.25 o 
   3   5   6        8.97        0.83      4.79 o 
   4   5   6       36.69       35.22      6.35 o 
   5   5   6      217.94      259.19      9.80 o 
   6   5   6      226.77      221.55      6.45 o 
   7   5   6       19.33        5.01      7.33 o 
   8   5   6        0.46        5.96      6.65 o 
  -8   6   6        5.83        2.91      7.21 o 
  -7   6   6        3.24        9.13      6.68 o 
  -6   6   6       68.02       81.54      8.18 o 
  -5   6   6       70.23       64.66      7.71 o 
  -4   6   6        7.42       24.48      5.79 o 
  -3   6   6       50.92       49.23      6.03 o 
  -2   6   6       26.19       25.59      5.65 o 
  -1   6   6      186.49      174.18      8.17 o 
   0   6   6      394.94      359.83      7.38 o 
   1   6   6       18.25       19.33      6.41 o 
   2   6   6       17.28        7.99      6.32 o 
   3   6   6       25.72        2.54      6.57 o 
   4   6   6       57.44       39.32      8.27 o 
   5   6   6      113.35      110.35      9.00 o 
   6   6   6        1.49        1.20      7.49 o 
   7   6   6       68.53       60.49      8.60 o 
  -7   7   6        0.74        5.63      7.28 o 
  -6   7   6       70.41       70.67      8.38 o 
  -5   7   6       23.82       12.68      7.46 o 
  -4   7   6        4.23        7.81      6.45 o 
  -3   7   6       23.46       10.64      6.69 o 
  -2   7   6       40.77       50.84      7.01 o 
  -1   7   6       32.33       41.05      7.23 o 
   0   7   6       81.51       91.69      6.24 o 
   1   7   6      324.27      345.05     12.26 o 
   2   7   6       74.43       76.11      8.57 o 
   3   7   6       12.51       22.07      7.39 o 
   4   7   6        0.06        2.61      7.49 o 
   5   7   6        0.42        5.13      7.33 o 
   6   7   6        9.28        6.03      8.29 o 
  -5   8   6       56.90       50.55      8.40 o 
  -4   8   6       23.40       18.17      7.20 o 
  -3   8   6        5.67       12.69      6.66 o 
  -2   8   6        2.73        6.28      7.58 o 
  -1   8   6       61.79       55.54      8.19 o 
   0   8   6       74.00       69.76      6.36 o 
   1   8   6        0.18        2.83      7.35 o 
   2   8   6        4.91        0.33      7.96 o 
   3   8   6        5.04        0.34      8.35 o 
   4   8   6        1.56        8.57      8.57 o 
 -11   1   7       12.02        4.71      7.36 o 
 -10   1   7       49.07       66.50      7.73 o 
  -9   1   7        0.02        3.14      5.50 o 
  -8   1   7        0.30        1.40      4.84 o 
  -7   1   7       10.50        8.90      4.25 o 
  -6   1   7      321.90      316.67      7.59 o 
  -5   1   7       38.54       35.15      3.63 o 
  -4   1   7      767.78      780.70      9.16 o 
  -3   1   7        5.52        3.66      2.33 o 
  -2   1   7     1914.03     2007.31     12.61 o 
  -1   1   7     1186.38     1223.20      9.75 o 
   0   1   7      456.02      520.34     10.04 o 
   1   1   7      868.70      893.89      9.00 o 
   2   1   7      737.34      763.46      8.66 o 
   3   1   7      164.51      190.95      5.12 o 
   4   1   7       11.47        3.12      3.12 o 
   5   1   7      435.74      422.99      8.51 o 
   6   1   7      393.52      382.73      4.40 o 
   7   1   7        3.85        0.77      5.17 o 
   8   1   7       20.89       10.54      5.90 o 
   9   1   7        1.61        1.53      5.45 o 
  10   1   7        1.12        5.49      6.34 o 
 -11   2   7        0.07        7.21      7.94 o 
 -10   2   7       13.23       24.71      7.25 o 
  -9   2   7      152.94      170.41      9.47 o 
  -8   2   7       56.29       36.45      5.53 o 
  -7   2   7       18.16       26.13      4.85 o 
  -6   2   7      287.52      298.42      7.99 o 
  -5   2   7      821.13      766.34     10.55 o 
  -4   2   7      621.72      651.66      8.95 o 
  -3   2   7     1712.67     1392.93      2.80 o 
  -2   2   7      358.61      319.30      6.02 o 
  -1   2   7     2207.13     2515.25     15.37 o 
   0   2   7      584.63      674.03     32.65 o 
   1   2   7      162.55      175.46      4.97 o 
   2   2   7      147.22      139.61      5.00 o 
   3   2   7        4.86        3.68      2.90 o 
   4   2   7      457.28      392.12      8.05 o 
   5   2   7      443.47      395.66      3.73 o 
   6   2   7        9.68       13.14      4.48 o 
   7   2   7        1.83        4.97      4.97 o 
   8   2   7      157.20      158.02      8.74 o 
   9   2   7       19.23       26.47      6.08 o 
  10   2   7        0.02        6.47      6.47 o 
 -10   3   7        2.19        7.83      7.83 o 
  -9   3   7       25.40       65.31      7.51 o 
  -8   3   7       18.89       33.52      6.87 o 
  -7   3   7       71.03       78.28      6.63 o 
  -6   3   7      339.61      359.97      9.32 o 
  -5   3   7       19.93       21.94      3.99 o 
  -4   3   7        9.30        4.96      3.11 o 
  -3   3   7       50.95       44.92      3.54 o 
  -2   3   7        1.45        2.52      3.15 o 
  -1   3   7      141.21      131.07      5.11 o 
   0   3   7      113.08       88.67     56.16 o 
   1   3   7      499.55      512.85      8.47 o 
   2   3   7     2299.28     2373.80     18.18 o 
   3   3   7        3.99        3.06      4.13 o 
   4   3   7       97.33      108.65      5.73 o 
   5   3   7       44.49       30.25      4.67 o 
   6   3   7      119.52      128.21      6.49 o 
   7   3   7        1.63        3.84      4.92 o 
   8   3   7       72.62       62.65      7.28 o 
   9   3   7       18.69       21.34      6.30 o 
 -10   4   7        7.85        6.59      8.06 o 
  -9   4   7      165.37      203.62     11.46 o 
  -8   4   7        1.18        4.99      6.89 o 
  -7   4   7       24.43       56.53      6.84 o 
  -6   4   7      107.88      135.16      7.97 o 
  -5   4   7        5.53        6.16      4.61 o 
  -4   4   7       44.75       53.44      4.78 o 
  -3   4   7        3.84        2.01      3.60 o 
  -2   4   7       15.25       13.90      3.69 o 
  -1   4   7      625.47      633.46     10.22 o 
   0   4   7      308.70      257.04    149.68 o 
   1   4   7      261.19      218.10      3.64 o 
   2   4   7      164.63      173.77      6.74 o 
   3   4   7       22.53        1.90      4.41 o 
   4   4   7       54.29       50.94      5.49 o 
   5   4   7        0.08        4.94      4.94 o 
   6   4   7       33.10       30.39      5.85 o 
   7   4   7       28.70        5.79      5.79 o 
   8   4   7      205.19      185.72      9.71 o 
   9   4   7        0.01        4.88      6.25 o 
  -9   5   7        2.06        2.79      7.76 o 
  -8   5   7       45.60       35.30      7.61 o 
  -7   5   7        4.57       14.96      6.77 o 
  -6   5   7        2.98        2.57      6.25 o 
  -5   5   7        0.04        4.94      5.06 o 
  -4   5   7       74.00       76.34      5.66 o 
  -3   5   7       97.28       85.03      5.75 o 
  -2   5   7       33.42       31.25      4.64 o 
  -1   5   7       31.58       37.84      4.67 o 
   0   5   7       20.97       17.86      3.35 o 
   1   5   7      224.66      205.85      7.94 o 
   2   5   7       49.34       46.36      6.14 o 
   3   5   7      173.13      172.65      8.35 o 
   4   5   7       39.19       31.34      6.36 o 
   5   5   7        2.57        4.87      6.32 o 
   6   5   7       27.34       22.20      6.61 o 
   7   5   7      108.33      133.10      8.75 o 
   8   5   7       16.34        6.76      7.26 o 
  -8   6   7       20.09       19.00      8.11 o 
  -7   6   7       41.84       48.86      7.44 o 
  -6   6   7       26.73       19.68      6.93 o 
  -5   6   7      143.71      152.86      8.63 o 
  -4   6   7        0.32        1.38      5.51 o 
  -3   6   7       23.65       37.87      6.10 o 
  -2   6   7      215.68      240.39      8.96 o 
  -1   6   7       16.93       18.15      5.71 o 
   0   6   7      204.67      200.43      6.03 o 
   1   6   7        8.78       21.49      6.02 o 
   2   6   7      123.86      116.13      8.06 o 
   3   6   7      128.19      126.29      8.77 o 
   4   6   7       21.75       31.18      7.23 o 
   5   6   7        0.41        0.59      6.63 o 
   6   6   7        1.17        0.32      7.01 o 
   7   6   7       67.19       67.71      9.00 o 
  -7   7   7        5.05        7.31      7.08 o 
  -6   7   7       17.59       22.01      7.20 o 
  -5   7   7       27.54       14.01      7.79 o 
  -4   7   7       17.26       21.02      6.26 o 
  -3   7   7       79.98       83.28      7.72 o 
  -2   7   7       39.10       48.53      7.10 o 
  -1   7   7       19.54       23.96      6.83 o 
   0   7   7        2.31        8.26      8.52 o 
   1   7   7        5.88        6.55      7.19 o 
   2   7   7       72.66       77.91      8.54 o 
   3   7   7        0.01        4.61      7.30 o 
   4   7   7        5.54       12.81      7.84 o 
   5   7   7        0.52        0.34      7.84 o 
   6   7   7       24.85       22.72      8.40 o 
  -5   8   7        4.60        4.80      7.49 o 
  -4   8   7        6.40        9.03      7.06 o 
  -3   8   7        0.20        0.60      6.58 o 
  -2   8   7        7.45       11.50      7.11 o 
  -1   8   7       51.00       40.35      8.22 o 
   0   8   7       16.84        4.63      5.22 o 
   1   8   7        3.31        0.97      7.52 o 
   2   8   7      147.86      159.84     10.72 o 
   3   8   7        6.50        8.13      8.13 o 
   4   8   7        0.23        2.61      8.47 o 
 -11   0   8       24.10       19.49      7.27 o 
 -10   0   8       11.42        3.60      6.58 o 
  -9   0   8      188.23      131.18      8.05 o 
  -8   0   8      120.61      110.17      6.66 o 
  -7   0   8        0.04        2.74      3.60 o 
  -6   0   8      266.17      176.02      3.15 o 
  -5   0   8       60.92       57.08      3.72 o 
  -4   0   8      352.82      161.34      2.63 o 
  -3   0   8        8.48        7.31      2.79 o 
  -2   0   8     6443.02     6924.97     99.46 o 
  -1   0   8     2325.95     2420.64     13.51 o 
   0   0   8       69.58       69.00      2.05 o 
   1   0   8      713.90      719.41      8.17 o 
   2   0   8     1971.43     2076.71     14.25 o 
   3   0   8      127.85      121.94      4.43 o 
   4   0   8        2.11        5.69      3.03 o 
   5   0   8      425.10      485.75      9.14 o 
   6   0   8      172.69      179.38      6.92 o 
   7   0   8       20.45        7.91      5.40 o 
   8   0   8        6.75        5.50      5.50 o 
   9   0   8        0.45        0.81      6.42 o 
  10   0   8       73.76       98.73      8.82 o 
 -11   1   8        1.26        5.55      7.16 o 
 -10   1   8        9.66        9.24      6.94 o 
  -9   1   8        2.67        5.94      5.94 o 
  -8   1   8      125.35      147.89      7.34 o 
  -7   1   8       59.34       68.76      5.24 o 
  -6   1   8        0.19        0.42      3.62 o 
  -5   1   8      135.88        3.21      3.21 o 
  -4   1   8        0.79        0.84      2.90 o 
  -3   1   8       95.66        2.14      2.54 o 
  -2   1   8     1290.63     1337.78     11.13 o 
  -1   1   8     2477.48     2557.24     14.94 o 
   0   1   8     2950.71     3079.93    150.13 o 
   1   1   8      973.83      929.00      9.85 o 
   2   1   8      867.53      887.14      9.84 o 
   3   1   8      141.93      160.90      5.24 o 
   4   1   8       12.64        7.91      3.10 o 
   5   1   8       19.97        9.13      4.18 o 
   6   1   8      489.16      367.68      3.97 o 
   7   1   8        4.39        2.59      4.99 o 
   8   1   8      249.30      268.44     10.07 o 
   9   1   8       38.81       48.35      7.47 o 
  10   1   8       58.29       79.33      8.46 o 
 -10   2   8       45.53       37.37      7.99 o 
  -9   2   8       61.83       46.38      7.63 o 
  -8   2   8        2.60        4.76      5.30 o 
  -7   2   8       29.79       25.62      5.66 o 
  -6   2   8      688.16      577.99      3.67 o 
  -5   2   8       99.85      105.12      5.34 o 
  -4   2   8        0.12        9.81      3.21 o 
  -3   2   8       81.98       72.90      4.09 o 
  -2   2   8      199.46      246.33      5.59 o 
  -1   2   8      191.37      220.16      5.47 o 
   0   2   8      442.61      460.99     19.58 o 
   1   2   8       87.12      104.91      4.17 o 
   2   2   8      183.28      163.28      5.32 o 
   3   2   8      788.04      671.28      3.48 o 
   4   2   8       16.52       22.13      3.80 o 
   5   2   8      283.96      282.09      4.09 o 
   6   2   8       25.68       19.02      4.62 o 
   7   2   8       19.12        1.88      5.33 o 
   8   2   8        0.05        0.71      5.34 o 
   9   2   8       28.60       45.34      6.71 o 
 -10   3   8       22.97       49.50      8.81 o 
  -9   3   8       55.80       61.73      8.30 o 
  -8   3   8      108.60      105.61      8.36 o 
  -7   3   8      162.03      197.06      8.85 o 
  -6   3   8        0.09        0.35      4.79 o 
  -5   3   8        1.80        6.62      3.60 o 
  -4   3   8        3.61        2.19      3.12 o 
  -3   3   8      581.88      594.54      9.14 o 
  -2   3   8      287.03      341.72      7.20 o 
  -1   3   8     1129.77     1253.43     12.68 o 
   0   3   8      512.03      528.46     36.92 o 
   1   3   8      663.67      718.02     10.65 o 
   2   3   8       23.19        3.51      3.51 o 
   3   3   8       68.05       50.51      4.77 o 
   4   3   8        5.63        4.03      4.11 o 
   5   3   8       58.00       54.39      5.07 o 
   6   3   8        1.38        3.39      4.77 o 
   7   3   8        4.02        1.80      5.60 o 
   8   3   8        4.59        6.17      6.17 o 
   9   3   8        0.27       12.30      5.94 o 
 -10   4   8        0.17        7.87      7.94 o 
  -9   4   8       62.08       61.12      8.49 o 
  -8   4   8        1.54        7.32      7.32 o 
  -7   4   8       96.15      103.12      7.95 o 
  -6   4   8      287.22      275.36      9.74 o 
  -5   4   8      326.67      327.72      8.85 o 
  -4   4   8       73.37       59.40      4.80 o 
  -3   4   8       23.41       21.53      4.07 o 
  -2   4   8      464.87      469.26      9.16 o 
  -1   4   8      279.10      284.35      7.67 o 
   0   4   8       13.88       12.54      2.97 o 
   1   4   8        0.31        3.18      3.99 o 
   2   4   8      103.87      105.10      6.03 o 
   3   4   8       25.37       25.99      5.03 o 
   4   4   8       40.75       53.40      5.37 o 
   5   4   8       64.48       58.97      5.95 o 
   6   4   8        3.56        5.75      5.63 o 
   7   4   8       71.55       54.48      7.18 o 
   8   4   8       60.78       56.99      7.75 o 
   9   4   8       11.79        4.71      6.99 o 
  -9   5   8       22.71       38.48      8.76 o 
  -8   5   8        9.67        2.82      7.70 o 
  -7   5   8        2.81        7.39      6.80 o 
  -6   5   8      251.83      312.74     11.04 o 
  -5   5   8        3.55        0.42      5.35 o 
  -4   5   8       92.35      109.99      6.38 o 
  -3   5   8       18.59       20.66      4.68 o 
  -2   5   8        0.88        1.76      4.25 o 
  -1   5   8       32.70       35.93      4.97 o 
   0   5   8       70.52       62.47      8.01 o 
   1   5   8      142.59      140.32      7.25 o 
   2   5   8     1127.84     1128.44     16.84 o 
   3   5   8      102.09      108.01      7.56 o 
   4   5   8       53.98       65.97      6.25 o 
   5   5   8        3.64       13.72      6.22 o 
   6   5   8       17.71       11.07      7.00 o 
   7   5   8        2.08        8.34      6.63 o 
   8   5   8       84.33       78.11      8.41 o 
  -8   6   8        0.60        6.13      7.36 o 
  -7   6   8        8.48       10.15      7.25 o 
  -6   6   8        4.06        7.31      6.40 o 
  -5   6   8       83.91      106.58      8.23 o 
  -4   6   8        4.20        1.66      6.01 o 
  -3   6   8        0.15        4.71      4.98 o 
  -2   6   8       10.46       11.57      5.06 o 
  -1   6   8        7.52        8.07      5.41 o 
   0   6   8       46.95       53.56     10.75 o 
   1   6   8       93.33       77.08      7.39 o 
   2   6   8       11.93        9.76      6.90 o 
   3   6   8        0.01        4.58      6.43 o 
   4   6   8        4.58        6.32      7.06 o 
   5   6   8        3.66        4.59      7.43 o 
   6   6   8      135.91      147.15     10.22 o 
   7   6   8      118.57      125.17     10.28 o 
  -6   7   8       57.39       76.41      8.60 o 
  -5   7   8       56.69       52.25      8.15 o 
  -4   7   8       40.43       32.17      7.55 o 
  -3   7   8        2.36        6.71      6.34 o 
  -2   7   8       13.93        6.04      6.37 o 
  -1   7   8       42.58       52.61      7.60 o 
   0   7   8       94.27      100.02     14.57 o 
   1   7   8       75.73       64.05      8.46 o 
   2   7   8       35.49        1.19      6.88 o 
   3   7   8        3.00       11.36      7.31 o 
   4   7   8        5.05        3.68      7.54 o 
   5   7   8        0.00       10.30      7.76 o 
  -4   8   8        2.40       10.07      6.97 o 
  -3   8   8        0.56        7.04      7.04 o 
  -2   8   8        1.78        6.73      6.61 o 
  -1   8   8        9.24       17.20      7.26 o 
   0   8   8       38.42       38.47      6.14 o 
   1   8   8       38.48       31.76      8.35 o 
   2   8   8       26.48       17.62      8.92 o 
   3   8   8        2.80        4.64      7.93 o 
 -11   1   9        3.28        6.41      7.87 o 
 -10   1   9        0.66       17.77      6.34 o 
  -9   1   9       18.02        1.04      5.81 o 
  -8   1   9      176.54      186.09      5.25 o 
  -7   1   9        3.79        9.08      3.76 o 
  -6   1   9      403.94      368.83      3.77 o 
  -5   1   9        0.00        8.06      3.12 o 
  -4   1   9     1552.67     1517.59     13.43 o 
  -3   1   9        0.38        2.73      2.73 o 
  -2   1   9      564.60      548.94      7.73 o 
  -1   1   9      887.23      940.07      9.80 o 
   0   1   9      187.34      202.87      6.24 o 
   1   1   9        8.84        5.32      5.32 o 
   2   1   9      150.63      166.17      5.11 o 
   3   1   9       18.25       13.81      3.38 o 
   4   1   9        3.95        2.78      3.51 o 
   5   1   9       54.42       61.83      4.97 o 
   6   1   9        1.26        1.65      4.87 o 
   7   1   9      197.82      218.47      8.63 o 
   8   1   9       12.38        6.36      6.19 o 
   9   1   9       21.98       39.05      6.84 o 
 -10   2   9        2.56       11.23      7.28 o 
  -9   2   9       47.55       56.57      7.90 o 
  -8   2   9        0.99        5.44      5.44 o 
  -7   2   9       34.08       31.20      5.65 o 
  -6   2   9       49.89        4.81      4.81 o 
  -5   2   9     1302.73     1480.78     14.88 o 
  -4   2   9      598.88      530.80      8.64 o 
  -3   2   9     1664.29     1685.78     13.94 o 
  -2   2   9      757.24      758.68      9.37 o 
  -1   2   9        0.34        0.00      3.00 o 
   0   2   9     1198.62     1260.56     40.96 o 
   1   2   9        0.01        3.03      3.03 o 
   2   2   9      148.45      163.34      5.66 o 
   3   2   9      699.84      597.89      3.19 o 
   4   2   9       46.41       51.71      4.62 o 
   5   2   9      107.34      106.94      5.85 o 
   6   2   9      123.04       70.11      6.37 o 
   7   2   9       47.64       61.27      6.18 o 
   8   2   9       27.71       35.28      6.28 o 
   9   2   9        0.64       15.69      5.64 o 
 -10   3   9        7.49       33.87      8.18 o 
  -9   3   9        2.81        6.77      7.06 o 
  -8   3   9      109.56      122.22      8.73 o 
  -7   3   9      127.29      146.51      7.89 o 
  -6   3   9      305.31      297.93      9.17 o 
  -5   3   9      277.85      286.60      8.02 o 
  -4   3   9        1.34        2.46      3.52 o 
  -3   3   9       64.58        1.78      3.30 o 
  -2   3   9       16.71       22.62      3.91 o 
  -1   3   9      459.78      483.74      8.79 o 
   0   3   9      573.97      567.12     26.66 o 
   1   3   9      804.66      819.56     11.56 o 
   2   3   9       97.41        2.28      3.74 o 
   3   3   9      187.24      195.02      7.00 o 
   4   3   9       54.86       55.12      5.57 o 
   5   3   9        7.17        9.16      4.24 o 
   6   3   9       15.00        5.14      5.14 o 
   7   3   9      128.94      112.39      7.57 o 
   8   3   9       36.39        1.59      5.77 o 
   9   3   9        0.11        7.49      6.04 o 
  -9   4   9        0.12        7.06      7.19 o 
  -8   4   9        6.22        1.17      6.94 o 
  -7   4   9       77.73       71.88      7.15 o 
  -6   4   9      247.06      266.10      9.64 o 
  -5   4   9      218.25      254.07      8.38 o 
  -4   4   9       39.67       39.24      4.63 o 
  -3   4   9      350.29      338.99      8.44 o 
  -2   4   9      112.71      129.43      6.00 o 
  -1   4   9      550.61      570.52     10.51 o 
   0   4   9       53.84       53.79      3.66 o 
   1   4   9       97.53        0.51      3.96 o 
   2   4   9      242.66      250.22      8.43 o 
   3   4   9      191.33      208.42      7.97 o 
   4   4   9      105.46       82.57      6.87 o 
   5   4   9        3.65        3.58      5.46 o 
   6   4   9       89.07       83.49      7.46 o 
   7   4   9        0.28        0.00      6.02 o 
   8   4   9       22.82       22.79      7.37 o 
  -9   5   9       45.40       39.64      9.10 o 
  -8   5   9        7.76        3.84      7.89 o 
  -7   5   9       23.38       18.75      7.03 o 
  -6   5   9       93.11       89.07      8.26 o 
  -5   5   9        0.23        1.50      5.34 o 
  -4   5   9       58.25       61.17      5.97 o 
  -3   5   9        5.98        4.35      4.63 o 
  -2   5   9       16.04       21.59      4.52 o 
  -1   5   9      158.46      172.34      7.56 o 
   0   5   9      441.93      388.90     22.90 o 
   1   5   9      308.31      273.28      9.19 o 
   2   5   9      146.57      156.53      5.68 o 
   3   5   9      191.33      192.65      9.25 o 
   4   5   9      252.26      236.37     10.18 o 
   5   5   9       32.43       48.36      7.08 o 
   6   5   9      120.02      154.70      9.74 o 
   7   5   9       19.39       32.44      7.76 o 
  -8   6   9        0.47       12.15      7.19 o 
  -7   6   9        6.56        0.60      7.37 o 
  -6   6   9      150.12      201.95     10.15 o 
  -5   6   9      115.79      121.12      8.81 o 
  -4   6   9       29.81       36.10      6.38 o 
  -3   6   9       47.89       46.28      6.15 o 
  -2   6   9        1.02        2.91      5.39 o 
  -1   6   9      103.96       73.74      7.06 o 
   0   6   9       40.68       61.82      4.78 o 
   1   6   9        7.26        3.89      6.92 o 
   2   6   9       54.79       53.86      7.23 o 
   3   6   9        0.11        5.30      6.50 o 
   4   6   9        0.54        6.55      6.72 o 
   5   6   9        1.36        9.50      7.02 o 
   6   6   9       14.55       21.88      8.43 o 
  -6   7   9        2.21        2.19      6.97 o 
  -5   7   9        0.35        6.21      6.94 o 
  -4   7   9       37.36       24.31      7.43 o 
  -3   7   9       18.45       15.03      6.91 o 
  -2   7   9        0.01        2.43      5.96 o 
  -1   7   9       82.31       97.35      8.36 o 
   0   7   9        0.05        3.79      4.66 o 
   1   7   9      107.73      108.46      9.40 o 
   2   7   9       18.55        4.26      7.28 o 
   3   7   9       27.93       19.11      7.98 o 
   4   7   9        8.34       10.67      7.69 o 
   5   7   9        3.26        8.35      7.71 o 
  -4   8   9        0.63        6.05      6.69 o 
  -3   8   9       16.59       17.51      7.00 o 
  -2   8   9       40.45       34.13      8.05 o 
  -1   8   9       34.70       30.87      7.55 o 
   0   8   9       16.64       16.62      6.52 o 
   1   8   9        3.13        4.94      8.17 o 
   2   8   9       61.98       27.87      9.56 o 
   3   8   9       10.23       12.30      8.80 o 
 -10   0  10       14.10        4.11      7.34 o 
  -9   0  10        0.87        3.97      5.54 o 
  -8   0  10       89.12       91.41      8.81 o 
  -7   0  10        2.69       15.45      4.63 o 
  -6   0  10      336.94      433.43      9.16 o 
  -5   0  10       46.54        9.28      2.78 o 
  -4   0  10       20.07        2.97      2.85 o 
  -3   0  10     1789.92     1818.90     14.22 o 
  -2   0  10      106.07      147.43      4.53 o 
  -1   0  10      147.24      197.49      5.00 o 
   0   0  10     3031.49     2963.72     21.51 o 
   1   0  10     1293.79     1335.30     12.17 o 
   2   0  10      115.06      112.51      4.41 o 
   3   0  10        3.86        1.17      3.36 o 
   4   0  10       62.69       62.26      4.49 o 
   5   0  10      142.23      175.58      6.77 o 
   6   0  10       69.01       93.39      6.39 o 
   7   0  10      172.64      153.90      8.31 o 
   8   0  10        2.91       14.89      5.61 o 
   9   0  10       64.35       69.22      7.75 o 
 -10   1  10       76.38       70.53      8.34 o 
  -9   1  10        1.57        6.08      6.01 o 
  -8   1  10       16.50       12.43      5.89 o 
  -7   1  10      275.08      257.38      4.17 o 
  -6   1  10        8.96        0.63      4.11 o 
  -5   1  10       10.02       13.94      3.50 o 
  -4   1  10        5.23        7.77      3.10 o 
  -3   1  10       12.25        3.21      2.92 o 
  -2   1  10      161.57      180.10      5.21 o 
  -1   1  10      354.55      529.80      7.96 o 
   0   1  10       29.26       35.69      4.74 o 
   1   1  10      687.54      802.54     10.20 o 
   2   1  10       30.83       34.12      3.53 o 
   3   1  10      915.33     1011.35     12.18 o 
   4   1  10      478.11      510.99      9.58 o 
   5   1  10       53.40       41.75      5.17 o 
   6   1  10       80.36       94.19      6.56 o 
   7   1  10      276.28      314.41     10.13 o 
   8   1  10       26.17       43.59      6.44 o 
   9   1  10       19.57       23.32      7.13 o 
 -10   2  10        5.11        3.71      7.53 o 
  -9   2  10        0.64        0.28      6.48 o 
  -8   2  10        3.00        3.12      5.78 o 
  -7   2  10       44.39       12.56      5.90 o 
  -6   2  10       97.48      143.64      6.70 o 
  -5   2  10       22.29       22.59      4.35 o 
  -4   2  10        2.02        1.68      3.60 o 
  -3   2  10      476.73      448.64      8.18 o 
  -2   2  10       33.55       36.28      3.75 o 
  -1   2  10     1518.71     1680.29     14.55 o 
   0   2  10      245.25      253.67     11.75 o 
   1   2  10        7.03        1.57      3.61 o 
   2   2  10      103.33       91.42      4.81 o 
   3   2  10      325.32      337.30      8.27 o 
   4   2  10      130.40      131.94      6.29 o 
   5   2  10       26.94        3.85      4.30 o 
   6   2  10       31.54       30.34      5.54 o 
   7   2  10       18.39       23.32      5.45 o 
   8   2  10       51.37       50.03      6.95 o 
   9   2  10        7.16        4.93      6.34 o 
 -10   3  10        2.45        0.00      8.36 o 
  -9   3  10        7.10        9.42      6.81 o 
  -8   3  10       95.37       83.02      8.15 o 
  -7   3  10        0.22        6.30      5.59 o 
  -6   3  10      250.00      255.19      9.23 o 
  -5   3  10        9.82        3.46      3.84 o 
  -4   3  10      190.08      171.15      6.04 o 
  -3   3  10        0.43        2.68      3.55 o 
  -2   3  10      820.82      977.42     11.81 o 
  -1   3  10       11.68        6.93      3.68 o 
   0   3  10       13.96       14.28      2.77 o 
   1   3  10       11.35        9.68      4.33 o 
   2   3  10      128.96      161.92      6.43 o 
   3   3  10      285.02      293.60      8.55 o 
   4   3  10       34.31       42.76      5.16 o 
   5   3  10       29.65       41.22      5.34 o 
   6   3  10        1.42        4.30      5.51 o 
   7   3  10       34.17       45.04      6.40 o 
   8   3  10        8.00       13.47      5.77 o 
  -9   4  10       31.08       32.24      8.54 o 
  -8   4  10       10.91       17.50      6.81 o 
  -7   4  10       14.19       21.38      6.38 o 
  -6   4  10      128.16      166.01      8.60 o 
  -5   4  10        5.21        3.95      4.82 o 
  -4   4  10        0.70        4.16      4.16 o 
  -3   4  10        0.19        4.00      4.00 o 
  -2   4  10       87.08        1.28      4.25 o 
  -1   4  10        3.21        1.31      4.31 o 
   0   4  10      945.13      943.54     33.77 o 
   1   4  10        3.18        5.27      5.27 o 
   2   4  10      388.46      410.81     10.67 o 
   3   4  10       10.29        3.94      5.71 o 
   4   4  10        4.72        0.46      5.60 o 
   5   4  10       29.95       25.26      6.03 o 
   6   4  10      122.14      120.08      8.42 o 
   7   4  10       30.16       37.41      7.21 o 
   8   4  10       13.17       16.59      6.81 o 
  -8   5  10        0.05        7.21      6.99 o 
  -7   5  10       31.66       29.80      7.07 o 
  -6   5  10      138.99      148.21      8.62 o 
  -5   5  10      140.74      158.27      8.24 o 
  -4   5  10        6.78       16.57      4.88 o 
  -3   5  10        6.30        5.72      4.70 o 
  -2   5  10       78.43       90.29      6.42 o 
  -1   5  10      396.28      417.55     10.50 o 
   0   5  10      159.81      153.45      5.53 o 
   1   5  10      320.74      372.66     10.72 o 
   2   5  10      171.30      186.13      9.41 o 
   3   5  10      208.67      228.89     10.38 o 
   4   5  10      174.53      198.71      9.78 o 
   5   5  10        3.05        0.57      6.98 o 
   6   5  10       42.46        6.57      6.44 o 
   7   5  10       48.52       62.07      8.68 o 
  -7   6  10        1.06        4.71      7.06 o 
  -6   6  10        5.54        2.56      6.99 o 
  -5   6  10        8.28       11.54      6.56 o 
  -4   6  10       37.88       35.89      6.48 o 
  -3   6  10       17.41       14.97      5.98 o 
  -2   6  10       14.27       14.00      5.92 o 
  -1   6  10        1.59        4.00      5.60 o 
   0   6  10        2.37        3.51      4.49 o 
   1   6  10        1.92        4.35      6.36 o 
   2   6  10      202.19      174.31     10.23 o 
   3   6  10       29.53       47.35      7.24 o 
   4   6  10        1.15        6.19      7.53 o 
   5   6  10       74.07       72.00      8.92 o 
   6   6  10        3.12        6.55      8.55 o 
  -6   7  10        0.50        1.59      6.85 o 
  -5   7  10        0.01        3.01      6.67 o 
  -4   7  10       27.32       23.64      6.92 o 
  -3   7  10        0.19        6.71      6.71 o 
  -2   7  10        5.22       14.36      6.21 o 
  -1   7  10       13.76       16.08      6.44 o 
   0   7  10       20.48       21.62      4.77 o 
   1   7  10      117.92      127.64      9.30 o 
   2   7  10       27.69        7.45      7.45 o 
   3   7  10        0.07        5.00      7.14 o 
   4   7  10        6.92        3.90      8.08 o 
  -3   8  10        1.73        0.64      7.13 o 
  -2   8  10        8.81        2.54      7.19 o 
  -1   8  10        1.96        7.94      6.92 o 
   0   8  10        0.15        3.24      4.86 o 
   1   8  10       15.83        7.38      8.44 o 
   2   8  10       50.46       50.81      9.41 o 
 -10   1  11       74.87       91.07      9.17 o 
  -9   1  11       37.53       27.44      6.91 o 
  -8   1  11       65.57       59.92      6.50 o 
  -7   1  11       23.10       24.14      5.67 o 
  -6   1  11       40.41       50.37      5.66 o 
  -5   1  11        7.59        1.78      3.96 o 
  -4   1  11       52.27       87.95      4.90 o 
  -3   1  11      399.79      460.10      2.91 o 
  -2   1  11       52.31       63.77      3.74 o 
  -1   1  11      384.23      447.29      7.83 o 
   0   1  11      314.95      318.15      7.93 o 
   1   1  11      259.93      194.34      8.84 o 
   2   1  11      301.28      307.01      7.51 o 
   3   1  11       35.10       23.18      4.57 o 
   4   1  11       58.79       55.81      5.45 o 
   5   1  11      367.26      339.95      9.17 o 
   6   1  11      138.36      150.09      7.91 o 
   7   1  11       29.12       43.69      6.42 o 
   8   1  11       30.02       25.31      6.53 o 
   9   1  11        3.04        6.28      6.36 o 
 -10   2  11        5.13        3.10      7.37 o 
  -9   2  11        4.98        1.76      6.78 o 
  -8   2  11        8.60        6.45      5.76 o 
  -7   2  11      527.07      585.16     12.87 o 
  -6   2  11       19.02        9.87      5.16 o 
  -5   2  11        1.89       14.03      3.97 o 
  -4   2  11        0.79        3.68      3.68 o 
  -3   2  11     1194.90     1228.76     13.10 o 
  -2   2  11      124.29      119.50      4.97 o 
  -1   2  11       15.41       11.72      3.81 o 
   0   2  11      139.91      128.45      3.94 o 
   1   2  11       33.66       19.86      4.53 o 
   2   2  11      133.96      122.26      5.85 o 
   3   2  11      455.76      471.86      9.90 o 
   4   2  11      177.35      161.15      6.92 o 
   5   2  11       28.09       31.40      5.07 o 
   6   2  11      111.86        6.40      5.13 o 
   7   2  11       13.88        4.70      5.87 o 
   8   2  11       18.64       13.17      5.74 o 
   9   2  11       12.53        0.30      7.51 o 
 -10   3  11       37.09       52.09      9.42 o 
  -9   3  11       10.44        8.33      7.50 o 
  -8   3  11        9.48        4.12      6.41 o 
  -7   3  11      115.92      122.42      7.99 o 
  -6   3  11      267.74      331.31      9.83 o 
  -5   3  11       78.62        4.84      3.85 o 
  -4   3  11      633.05      638.62     10.95 o 
  -3   3  11      128.20      146.39      5.66 o 
  -2   3  11       38.79       47.33      4.53 o 
  -1   3  11       59.75       69.66      5.00 o 
   0   3  11        2.45        2.36      2.65 o 
   1   3  11      217.39      255.80      7.90 o 
   2   3  11       23.84       32.92      5.11 o 
   3   3  11        8.28       12.80      4.80 o 
   4   3  11       14.51       13.58      4.87 o 
   5   3  11        6.98       11.24      5.63 o 
   6   3  11        8.52        5.71      5.71 o 
   7   3  11        0.13        6.35      6.35 o 
   8   3  11        5.69        7.76      6.40 o 
  -9   4  11       16.01       13.98      7.93 o 
  -8   4  11        0.94       11.84      7.05 o 
  -7   4  11        3.93        7.85      5.98 o 
  -6   4  11       19.57       23.99      6.11 o 
  -5   4  11       69.10       48.17      6.06 o 
  -4   4  11       95.28       49.39      5.31 o 
  -3   4  11       30.52       44.08      4.96 o 
  -2   4  11      146.84      138.62      6.70 o 
  -1   4  11      509.69      525.86     10.92 o 
   0   4  11        1.97        1.09      3.59 o 
   1   4  11      329.45      350.66     10.02 o 
   2   4  11      442.96      441.90     11.48 o 
   3   4  11       11.93        4.88      4.84 o 
   4   4  11        1.88        1.42      5.92 o 
   5   4  11       63.02        6.24      6.24 o 
   6   4  11       38.50       29.70      7.20 o 
   7   4  11        3.25        5.53      6.60 o 
   8   4  11       16.91       10.78      7.04 o 
  -8   5  11       12.78       12.36      7.60 o 
  -7   5  11        0.99        5.30      6.51 o 
  -6   5  11        5.91        2.32      6.16 o 
  -5   5  11      157.75      161.63      8.66 o 
  -4   5  11       11.29        1.51      5.52 o 
  -3   5  11       11.46       10.75      4.86 o 
  -2   5  11      135.32      149.93      7.18 o 
  -1   5  11      220.23      188.67      8.29 o 
   0   5  11      131.21      126.08      5.58 o 
   1   5  11       23.01       23.30      6.38 o 
   2   5  11       41.42       23.67      6.78 o 
   3   5  11        6.23        6.02      6.60 o 
   4   5  11       13.28        3.08      6.42 o 
   5   5  11       17.82       26.67      6.86 o 
   6   5  11        1.77       14.70      6.71 o 
   7   5  11       35.56       22.24      7.53 o 
  -7   6  11        2.63       22.45      6.84 o 
  -6   6  11        2.64        2.30      6.32 o 
  -5   6  11       18.11       19.93      7.09 o 
  -4   6  11        0.02        2.54      5.87 o 
  -3   6  11      110.00       86.42      7.48 o 
  -2   6  11       45.22        3.63      5.75 o 
  -1   6  11       32.16       34.09      6.02 o 
   0   6  11      191.55      165.89     98.30 o 
   1   6  11       48.74       50.98      7.39 o 
   2   6  11      352.67      350.46     12.98 o 
   3   6  11       19.41       14.85      8.05 o 
   4   6  11      110.56      123.19      9.34 o 
   5   6  11        7.59       11.61      8.07 o 
   6   6  11        0.00        7.84      7.62 o 
  -5   7  11       30.25       43.73      7.78 o 
  -4   7  11        0.14        0.89      6.44 o 
  -3   7  11        3.96        1.14      6.41 o 
  -2   7  11       31.83       14.19      6.76 o 
  -1   7  11        4.09        0.27      6.74 o 
   0   7  11        0.50        0.11      4.77 o 
   1   7  11        5.01        5.54      6.93 o 
   2   7  11        0.02        1.95      7.96 o 
   3   7  11       13.67       17.54      8.29 o 
   4   7  11        1.83        3.65      7.77 o 
  -2   8  11       10.05       13.44      7.43 o 
  -1   8  11        2.00        3.86      7.03 o 
   0   8  11       33.59       17.67      8.40 o 
 -10   0  12        5.17        0.93      6.83 o 
  -9   0  12       66.94       70.91      7.27 o 
  -8   0  12        0.01        2.73      5.14 o 
  -7   0  12      218.57      270.06      8.95 o 
  -6   0  12      937.07      643.06      4.60 o 
  -5   0  12      303.36      377.27      8.75 o 
  -4   0  12      147.82      168.56      5.99 o 
  -3   0  12      294.46      352.58      7.56 o 
  -2   0  12      634.53      676.51      9.71 o 
  -1   0  12       89.91       56.74      3.90 o 
   0   0  12      358.83      307.09      4.88 o 
   1   0  12       62.19       66.50      4.38 o 
   2   0  12      606.71      595.81     10.00 o 
   3   0  12      115.86      112.56      5.82 o 
   4   0  12        1.44        9.60      4.16 o 
   5   0  12       15.45        6.50      4.92 o 
   6   0  12      549.11      589.64     12.90 o 
   7   0  12       12.85        1.52      5.80 o 
   8   0  12        0.31        3.96      6.04 o 
 -10   1  12       13.73       52.61      8.30 o 
  -9   1  12        3.36        5.57      6.18 o 
  -8   1  12        0.12       10.21      5.15 o 
  -7   1  12      581.56      651.66     13.16 o 
  -6   1  12     1108.81     1104.81     15.27 o 
  -5   1  12       19.31        4.04      4.04 o 
  -4   1  12       53.19       60.51      4.58 o 
  -3   1  12       81.16        3.43      3.43 o 
  -2   1  12       14.55       22.28      3.51 o 
  -1   1  12       10.51        4.29      4.29 o 
   0   1  12      253.69      275.54     14.31 o 
   1   1  12      935.16      897.24     12.40 o 
   2   1  12      118.66       98.68      5.38 o 
   3   1  12      181.71      184.90      6.90 o 
   4   1  12      565.79      565.10     11.35 o 
   5   1  12       17.10       17.02      5.73 o 
   6   1  12      150.12      156.18      8.49 o 
   7   1  12       36.50       33.17      6.96 o 
   8   1  12        9.78       23.42      5.99 o 
 -10   2  12        0.04        1.40      7.56 o 
  -9   2  12        0.98        3.90      6.25 o 
  -8   2  12       12.00       12.82      5.89 o 
  -7   2  12       11.36        2.19      5.85 o 
  -6   2  12     1240.50     1445.90     17.44 o 
  -5   2  12       79.18        0.00      4.15 o 
  -4   2  12      432.98      455.71      9.30 o 
  -3   2  12      480.22      417.91      8.64 o 
  -2   2  12      727.42      674.47      3.21 o 
  -1   2  12       11.62       21.82      4.04 o 
   0   2  12        0.00        2.15      2.59 o 
   1   2  12      235.17      221.36      7.37 o 
   2   2  12       67.54       71.92      5.20 o 
   3   2  12      112.00      114.95      6.59 o 
   4   2  12      221.85      228.18      8.14 o 
   5   2  12       64.58       46.50      6.73 o 
   6   2  12      122.54      117.41      7.75 o 
   7   2  12      123.01      140.18      8.74 o 
   8   2  12       15.37       10.62      6.75 o 
  -9   3  12        3.63       19.28      7.54 o 
  -8   3  12      108.41       97.87      8.30 o 
  -7   3  12       41.54       49.52      7.27 o 
  -6   3  12        9.93        4.16      5.61 o 
  -5   3  12       51.99       61.87      5.55 o 
  -4   3  12      122.84      116.98      6.08 o 
  -3   3  12      158.24      150.33      6.49 o 
  -2   3  12        9.26       12.95      4.05 o 
  -1   3  12      231.45      285.37      8.20 o 
   0   3  12        0.93        3.82      4.60 o 
   1   3  12      359.29      329.44      9.26 o 
   2   3  12       27.07       14.49      5.43 o 
   3   3  12       31.95       25.05      5.58 o 
   4   3  12       75.76        4.96      4.96 o 
   5   3  12       48.27       49.99      6.09 o 
   6   3  12       76.83        4.38      5.88 o 
   7   3  12       91.09      102.10      8.42 o 
   8   3  12        3.12        3.01      6.66 o 
  -9   4  12        0.02        8.02      8.02 o 
  -8   4  12       13.06        8.67      7.19 o 
  -7   4  12       41.67       45.60      7.98 o 
  -6   4  12       20.83        3.05      5.75 o 
  -5   4  12      240.93      296.17      9.46 o 
  -4   4  12        0.24        3.42      4.92 o 
  -3   4  12        6.66       10.67      4.70 o 
  -2   4  12       93.20       89.31      6.16 o 
  -1   4  12        0.03        5.59      5.59 o 
   0   4  12      403.81      269.81    120.92 o 
   1   4  12      851.85      801.66     14.80 o 
   2   4  12      209.08      213.94      9.41 o 
   3   4  12        1.89        5.99      5.99 o 
   4   4  12        2.03        3.05      6.28 o 
   5   4  12       36.98       46.00      7.34 o 
   6   4  12       71.18       68.69      8.48 o 
   7   4  12        1.37        0.29      6.67 o 
  -8   5  12        1.09        3.41      7.08 o 
  -7   5  12       45.31        2.70      6.54 o 
  -6   5  12       31.33        2.14      6.53 o 
  -5   5  12        1.30        3.34      5.84 o 
  -4   5  12       46.02       47.07      6.23 o 
  -3   5  12       71.04       99.24      7.12 o 
  -2   5  12       46.82       50.33      6.39 o 
  -1   5  12        7.99        0.67      5.67 o 
   0   5  12        0.00        1.15      4.03 o 
   1   5  12      421.54      428.75     12.47 o 
   2   5  12        3.42        4.38      6.76 o 
   3   5  12       17.56       14.35      7.13 o 
   4   5  12       30.84        3.23      6.79 o 
   5   5  12        0.20        5.61      6.67 o 
   6   5  12        7.82        2.64      7.38 o 
  -7   6  12        1.92        1.96      6.72 o 
  -6   6  12        4.15        1.77      6.46 o 
  -5   6  12        5.63       11.62      6.15 o 
  -4   6  12       33.13       33.76      6.75 o 
  -3   6  12        8.43        0.77      6.25 o 
  -2   6  12       28.05        6.06      6.06 o 
  -1   6  12        3.34        0.78      6.21 o 
   0   6  12        2.83        5.66      4.38 o 
   1   6  12      135.10      145.59      9.84 o 
   2   6  12        0.08        0.58      7.26 o 
   3   6  12       32.87        7.18      7.18 o 
   4   6  12       17.99       31.33      7.94 o 
   5   6  12        9.52       14.18      8.19 o 
  -5   7  12        2.02        9.34      6.60 o 
  -4   7  12        0.32        6.49      6.49 o 
  -3   7  12       32.67       48.56      7.66 o 
  -2   7  12        3.94        5.56      6.51 o 
  -1   7  12        3.70        2.67      6.46 o 
   0   7  12       23.15       26.44      5.12 o 
   1   7  12       20.45       25.09      7.75 o 
   2   7  12      132.49      148.39     10.53 o 
   3   7  12        6.74        1.42      8.56 o 
 -10   1  13        0.03        4.61      7.20 o 
  -9   1  13        0.51        6.40      6.40 o 
  -8   1  13        1.61        7.63      5.74 o 
  -7   1  13       22.32        6.43      6.06 o 
  -6   1  13      143.56      179.77      8.24 o 
  -5   1  13      180.58      183.49      7.18 o 
  -4   1  13       76.44       77.97      5.29 o 
  -3   1  13        5.79        0.87      3.89 o 
  -2   1  13       32.26       35.53      4.53 o 
  -1   1  13      702.06      736.64     10.94 o 
   0   1  13      335.85      362.44     23.49 o 
   1   1  13        0.51        5.78      5.78 o 
   2   1  13      143.78      146.96      6.50 o 
   3   1  13      209.84      178.10      7.31 o 
   4   1  13       42.80       45.23      5.60 o 
   5   1  13       81.91       71.83      6.85 o 
   6   1  13       26.72       24.89      5.97 o 
   7   1  13        6.18        2.42      6.53 o 
   8   1  13        0.32        2.07      6.18 o 
  -9   2  13       14.35        7.37      7.13 o 
  -8   2  13        7.24        6.33      6.33 o 
  -7   2  13       78.32       90.77      7.47 o 
  -6   2  13        7.16        5.30      5.30 o 
  -5   2  13      248.39      263.96      8.58 o 
  -4   2  13       62.24       60.00      5.16 o 
  -3   2  13       31.94       49.81      4.83 o 
  -2   2  13       29.73        3.11      3.56 o 
  -1   2  13      345.65      373.44      8.65 o 
   0   2  13        3.63        0.74      4.18 o 
   1   2  13       41.83       34.57      5.59 o 
   2   2  13      682.37      693.19     12.38 o 
   3   2  13       18.15       23.59      5.48 o 
   4   2  13       40.80       17.73      5.28 o 
   5   2  13      199.39      189.04      8.86 o 
   6   2  13       35.71       35.93      6.64 o 
   7   2  13        0.07        1.38      6.31 o 
   8   2  13        4.54        8.10      6.72 o 
  -9   3  13        0.77        5.64      6.95 o 
  -8   3  13       27.63       51.97      7.59 o 
  -7   3  13        0.50        5.25      5.96 o 
  -6   3  13       29.36       46.40      6.47 o 
  -5   3  13       54.85       45.25      5.48 o 
  -4   3  13        0.84        4.59      4.20 o 
  -3   3  13      265.89      246.40      4.19 o 
  -2   3  13        9.12        3.93      4.20 o 
  -1   3  13      390.95      458.83     10.49 o 
   0   3  13      282.68      314.49      6.52 o 
   1   3  13      365.64      387.11     10.32 o 
   2   3  13       14.83       21.92      6.06 o 
   3   3  13        7.83       14.34      5.00 o 
   4   3  13        5.57        6.69      6.69 o 
   5   3  13       46.65       43.26      7.19 o 
   6   3  13        0.01        0.00      6.04 o 
   7   3  13        1.49        7.00      7.00 o 
  -8   4  13        7.92        7.25      7.25 o 
  -7   4  13        0.92        1.96      6.86 o 
  -6   4  13      251.76      262.88     10.33 o 
  -5   4  13        0.19        3.27      5.20 o 
  -4   4  13       60.46       98.58      7.10 o 
  -3   4  13      270.73      253.83      8.79 o 
  -2   4  13        2.42        5.26      7.40 o 
  -1   4  13      733.91      783.63     14.10 o 
   0   4  13       11.63        2.48      7.42 o 
   1   4  13      173.58      178.61      8.80 o 
   2   4  13      216.63      245.13     10.30 o 
   3   4  13      248.15      292.66     10.77 o 
   4   4  13       42.10       29.22      6.77 o 
   5   4  13        1.04        6.93      6.06 o 
   6   4  13        6.59        4.27      7.13 o 
   7   4  13        1.61        0.97      7.17 o 
  -7   5  13       14.55       15.73      7.72 o 
  -6   5  13        0.44        5.75      6.43 o 
  -5   5  13       23.80       24.86      6.40 o 
  -4   5  13       27.48       25.48      6.20 o 
  -3   5  13      115.96       99.57      7.50 o 
  -2   5  13      360.12      322.87     10.33 o 
  -1   5  13       32.02       52.83      6.40 o 
   0   5  13       53.43       57.10      5.04 o 
   1   5  13      256.69      274.56     11.10 o 
   2   5  13       38.51        4.92      6.61 o 
   3   5  13       97.69       83.23      8.28 o 
   4   5  13        5.01        9.93      6.69 o 
   5   5  13        3.50        3.59      7.32 o 
   6   5  13        2.58       10.62      7.23 o 
  -6   6  13        2.44        0.91      6.94 o 
  -5   6  13       45.74       43.62      6.86 o 
  -4   6  13       70.93       84.08      7.93 o 
  -3   6  13        5.20       13.58      6.12 o 
  -2   6  13        5.79        5.04      6.50 o 
  -1   6  13        6.15       11.30      6.28 o 
   0   6  13        0.02        3.20      4.64 o 
   1   6  13       22.36        9.49      9.49 o 
   2   6  13       27.24       20.87      7.53 o 
   3   6  13        3.65        7.91      7.91 o 
   4   6  13        0.92        3.17      7.32 o 
  -4   7  13        6.05        4.01      7.09 o 
  -3   7  13       29.96       20.54      7.86 o 
  -2   7  13       73.04       62.07      7.79 o 
  -1   7  13        3.79       17.42      6.38 o 
   0   7  13        8.96       13.99      5.04 o 
   1   7  13       12.49        6.26      7.39 o 
   2   7  13        4.45        4.14      8.06 o 
  -9   0  14       28.11        4.18      6.04 o 
  -8   0  14      129.80      151.83      8.24 o 
  -7   0  14        0.40        3.29      5.07 o 
  -6   0  14      452.82      544.86     11.83 o 
  -5   0  14      155.44      146.42      7.01 o 
  -4   0  14        2.54        1.02      4.04 o 
  -3   0  14       12.08       15.26      3.56 o 
  -2   0  14      382.94      329.08      8.08 o 
  -1   0  14       32.63       32.73      4.61 o 
   0   0  14      136.84      147.89      4.39 o 
   1   0  14     1100.48     1159.21     14.48 o 
   2   0  14     1297.42     1400.02     16.48 o 
   3   0  14       34.02       29.40      5.21 o 
   4   0  14        0.03        3.76      4.76 o 
   5   0  14       64.95       78.04      6.69 o 
   6   0  14       30.34       18.47      6.45 o 
   7   0  14       98.23       77.48      8.02 o 
   8   0  14       54.08       51.50      7.71 o 
  -9   1  14        1.12        6.16      6.16 o 
  -8   1  14       36.38       32.21      6.61 o 
  -7   1  14        0.43        1.57      5.35 o 
  -6   1  14      242.66      254.23      9.15 o 
  -5   1  14        1.06        2.92      4.35 o 
  -4   1  14       72.60       76.08      5.41 o 
  -3   1  14        0.83        2.74      3.92 o 
  -2   1  14       26.79       31.06      4.66 o 
  -1   1  14      153.89      123.08      7.50 o 
   0   1  14      206.96      204.92      9.31 o 
   1   1  14       15.99       21.13      4.43 o 
   2   1  14        0.00        2.02      4.48 o 
   3   1  14       18.77       14.33      4.84 o 
   4   1  14       37.61       37.20      6.03 o 
   5   1  14        0.14        3.05      5.45 o 
   6   1  14       63.77       73.24      7.01 o 
   7   1  14      132.60      113.65      8.51 o 
   8   1  14        5.87        4.92      6.88 o 
  -9   2  14       22.50       10.61      7.52 o 
  -8   2  14       39.70       17.72      6.80 o 
  -7   2  14       87.10       86.70      7.45 o 
  -6   2  14      133.88        6.77      4.71 o 
  -5   2  14      321.06      292.98      8.93 o 
  -4   2  14       18.27        1.24      4.31 o 
  -3   2  14        0.22        1.01      3.89 o 
  -2   2  14       20.37        6.05      4.34 o 
  -1   2  14       80.01       89.22      5.88 o 
   0   2  14       45.90       27.72      3.60 o 
   1   2  14       14.36        8.85      5.14 o 
   2   2  14     1043.48     1052.49     16.25 o 
   3   2  14      476.28      477.87     11.81 o 
   4   2  14      148.47      183.61      8.68 o 
   5   2  14       89.34       88.84      7.37 o 
   6   2  14      147.34      127.33      8.36 o 
   7   2  14       19.91        2.64      7.23 o 
  -9   3  14        1.22        0.68      7.12 o 
  -8   3  14        8.18        1.47      6.81 o 
  -7   3  14       65.01       10.13      6.03 o 
  -6   3  14      138.53      162.05      8.67 o 
  -5   3  14       29.39       14.88      5.16 o 
  -4   3  14       10.17       17.30      4.00 o 
  -3   3  14       13.55        3.77      4.66 o 
  -2   3  14        7.87       16.51      4.76 o 
  -1   3  14      224.56      268.35      9.03 o 
   0   3  14       13.63       23.52      3.82 o 
   1   3  14      892.67      920.70     15.26 o 
   2   3  14       61.64       65.05      6.93 o 
   3   3  14       19.21       12.64      6.11 o 
   4   3  14        1.06        4.09      6.06 o 
   5   3  14       78.94       94.12      7.99 o 
   6   3  14        6.35        7.58      6.49 o 
   7   3  14       16.81       13.92      7.40 o 
  -8   4  14       20.36       27.19      8.13 o 
  -7   4  14       35.24       49.61      7.37 o 
  -6   4  14      198.69      242.59     10.74 o 
  -5   4  14       25.64       29.81      5.89 o 
  -4   4  14       31.23        2.34      5.10 o 
  -3   4  14        0.55        0.43      5.22 o 
  -2   4  14        1.57        9.10      5.29 o 
  -1   4  14      197.23      190.06      8.83 o 
   0   4  14       13.73       19.84      4.27 o 
   1   4  14        2.36        0.50      6.66 o 
   2   4  14      250.11      254.36     10.58 o 
   3   4  14        5.74        7.35      6.90 o 
   4   4  14        0.18        2.32      6.20 o 
   5   4  14        0.22        1.85      6.89 o 
   6   4  14       39.41       28.94      7.99 o 
  -7   5  14        4.91       12.31      6.86 o 
  -6   5  14        1.76        3.11      6.59 o 
  -5   5  14        0.01        5.91      5.91 o 
  -4   5  14        0.08        4.45      5.63 o 
  -3   5  14       93.82       99.03      7.77 o 
  -2   5  14       11.53       10.45      6.54 o 
  -1   5  14      142.32      155.94      8.61 o 
   0   5  14       17.11       25.23      4.68 o 
   1   5  14       56.97       47.31      8.07 o 
   2   5  14       64.65        2.62      6.21 o 
   3   5  14       10.40        5.88      7.62 o 
   4   5  14        0.00        2.63      7.04 o 
   5   5  14        2.53        3.79      8.04 o 
  -5   6  14        1.41        6.52      6.52 o 
  -4   6  14        2.85       11.31      6.00 o 
  -3   6  14        0.53       13.58      5.56 o 
  -2   6  14       16.10        3.33      6.57 o 
  -1   6  14       43.29       46.02      6.87 o 
   0   6  14        0.20        3.47      4.55 o 
   1   6  14        7.79        5.86      7.76 o 
   2   6  14        7.33       15.64      7.74 o 
   3   6  14        0.65        3.43      8.08 o 
   4   6  14        1.01        8.73      7.68 o 
  -3   7  14        7.94        5.27      7.00 o 
  -2   7  14        6.93        4.02      6.99 o 
  -1   7  14       64.07       49.20      7.74 o 
   0   7  14       10.90        2.33      5.10 o 
   1   7  14        0.10        3.41      7.60 o 
  -9   1  15        8.53       10.75      6.33 o 
  -8   1  15       84.00       78.19      7.48 o 
  -7   1  15        0.00        4.75      5.71 o 
  -6   1  15      123.03      174.85      8.34 o 
  -5   1  15        0.00        6.72      4.86 o 
  -4   1  15        2.11        2.22      4.28 o 
  -3   1  15      217.51      208.39      7.56 o 
  -2   1  15       39.10       25.72      5.37 o 
  -1   1  15      614.14      666.73     12.01 o 
   0   1  15      164.08      153.80     12.57 o 
   1   1  15       30.42        6.88      6.88 o 
   2   1  15       56.24       78.93      6.20 o 
   3   1  15       12.41       14.01      5.57 o 
   4   1  15        4.41        5.72      5.72 o 
   5   1  15        7.11       14.46      6.20 o 
   6   1  15        4.07        0.55      6.25 o 
   7   1  15        1.02        6.95      6.95 o 
  -9   2  15       48.98       51.77      8.23 o 
  -8   2  15        3.99       15.75      5.83 o 
  -7   2  15        8.51        1.25      6.40 o 
  -6   2  15        9.39        5.77      5.77 o 
  -5   2  15        1.06        1.63      5.17 o 
  -4   2  15       38.36        1.34      4.51 o 
  -3   2  15       15.35       28.60      4.83 o 
  -2   2  15       31.41       30.78      5.06 o 
  -1   2  15        0.12        4.32      4.48 o 
   0   2  15      179.02      219.49      7.46 o 
   1   2  15       20.01        7.72      7.72 o 
   2   2  15       41.98       33.63      6.84 o 
   3   2  15      201.17      166.39      8.96 o 
   4   2  15      199.74      192.76      9.40 o 
   5   2  15        2.84        8.05      6.19 o 
   6   2  15        7.31       12.97      5.91 o 
   7   2  15        2.49       12.32      6.44 o 
  -8   3  15        9.10       18.53      6.94 o 
  -7   3  15       16.86        6.49      6.68 o 
  -6   3  15       15.63        1.94      5.64 o 
  -5   3  15       96.15       85.38      6.93 o 
  -4   3  15       10.58       13.91      5.01 o 
  -3   3  15       62.55       64.01      5.79 o 
  -2   3  15       63.40       84.14      6.68 o 
  -1   3  15       21.16       24.40      5.89 o 
   0   3  15       24.48       20.73      4.23 o 
   1   3  15       68.29       43.87      7.72 o 
   2   3  15      308.65      342.80     11.70 o 
   3   3  15      245.64      256.83     10.84 o 
   4   3  15       81.26       66.95      7.72 o 
   5   3  15        1.75        7.89      6.34 o 
   6   3  15       88.48       89.63      8.99 o 
  -7   4  15        0.92        2.66      6.43 o 
  -6   4  15       49.81       89.31      7.51 o 
  -5   4  15       64.49      100.38      7.77 o 
  -4   4  15       80.56       50.71      6.47 o 
  -3   4  15       66.09       49.83      5.93 o 
  -2   4  15       16.61       12.94      6.51 o 
  -1   4  15      167.65      175.38      8.85 o 
   0   4  15       20.93       11.51      4.33 o 
   1   4  15       35.34       43.62      6.87 o 
   2   4  15       27.28       31.45      7.71 o 
   3   4  15        3.09        3.78      6.35 o 
   4   4  15       22.20       26.70      7.03 o 
   5   4  15        3.01        5.51      7.18 o 
   6   4  15       52.57       62.12      8.66 o 
  -6   5  15        4.58        2.34      6.39 o 
  -5   5  15       24.15       42.91      6.57 o 
  -4   5  15        5.60        5.71      5.68 o 
  -3   5  15       22.94       36.79      6.65 o 
  -2   5  15       56.85       84.03      7.66 o 
  -1   5  15       11.49        2.89      6.50 o 
   0   5  15        6.87        1.38      4.46 o 
   1   5  15       56.49       82.92      8.00 o 
   2   5  15        0.44        7.52      7.52 o 
   3   5  15        0.37        3.25      7.37 o 
   4   5  15        3.86       11.66      7.53 o 
  -5   6  15        3.71        0.91      6.47 o 
  -4   6  15       15.50       18.16      6.78 o 
  -3   6  15        2.32        8.66      6.12 o 
  -2   6  15        6.29        5.22      6.95 o 
  -1   6  15        1.51        0.30      6.58 o 
   0   6  15        3.44       12.48      4.45 o 
   1   6  15       50.84       36.12      8.64 o 
   2   6  15       28.91       38.78      8.54 o 
   3   6  15        5.75        0.73      7.76 o 
  -9   0  16       63.31       61.07      7.90 o 
  -8   0  16       10.61       31.76      6.60 o 
  -7   0  16      200.44      230.50      9.67 o 
  -6   0  16       10.39       12.97      5.42 o 
  -5   0  16      245.65      220.26      8.63 o 
  -4   0  16      580.24      657.44     12.97 o 
  -3   0  16      244.16      266.77      8.82 o 
  -2   0  16       85.10       58.45      5.49 o 
  -1   0  16        0.06        4.42      4.42 o 
   0   0  16        1.25        1.00      3.20 o 
   1   0  16      108.46      134.10      7.19 o 
   2   0  16      118.47      104.41      7.04 o 
   3   0  16       34.44       29.33      6.15 o 
   4   0  16       45.98       35.88      6.69 o 
   5   0  16       52.28       60.79      7.35 o 
   6   0  16        3.10        2.63      5.97 o 
   7   0  16       65.80       86.56      8.33 o 
  -8   1  16       16.22       24.72      6.98 o 
  -7   1  16        3.89        5.65      5.65 o 
  -6   1  16        5.19       12.13      5.74 o 
  -5   1  16        6.53       18.60      5.41 o 
  -4   1  16       15.36       41.41      5.86 o 
  -3   1  16        1.88        0.59      4.61 o 
  -2   1  16       45.94       33.44      5.70 o 
  -1   1  16        6.82        5.77      5.77 o 
   0   1  16      247.54      259.49      7.50 o 
   1   1  16      992.19     1030.30     15.87 o 
   2   1  16        0.49        9.96      5.21 o 
   3   1  16      146.06      126.53      8.33 o 
   4   1  16       20.14       21.80      6.20 o 
   5   1  16        9.93        9.56      6.28 o 
   6   1  16       20.67       29.19      6.67 o 
  -8   2  16        5.61        6.97      6.44 o 
  -7   2  16       26.75        7.32      5.75 o 
  -6   2  16        1.81        5.48      5.80 o 
  -5   2  16       12.71       18.96      5.31 o 
  -4   2  16      279.17      214.44      4.85 o 
  -3   2  16      114.06      103.13      6.48 o 
  -2   2  16       59.08       56.94      5.96 o 
  -1   2  16       97.91       99.13      6.80 o 
   0   2  16      115.55      110.25      5.23 o 
   1   2  16      727.76      791.67     15.16 o 
   2   2  16      231.51      220.36      9.93 o 
   3   2  16        0.26        3.02      6.06 o 
   4   2  16        1.58        1.62      5.89 o 
   5   2  16        6.16        3.17      6.14 o 
   6   2  16        0.99        6.62      6.62 o 
  -8   3  16        8.43        4.34      6.79 o 
  -7   3  16        2.87        4.47      6.60 o 
  -6   3  16        4.45        8.90      6.08 o 
  -5   3  16       18.81       23.92      5.82 o 
  -4   3  16        9.89        9.24      5.60 o 
  -3   3  16       54.74       45.03      6.18 o 
  -2   3  16       29.29       25.94      6.08 o 
  -1   3  16      236.80      271.72      9.85 o 
   0   3  16       31.37       21.62      7.67 o 
   1   3  16        0.27        6.79      6.79 o 
   2   3  16      112.14      101.57      8.63 o 
   3   3  16       12.79        2.21      7.14 o 
   4   3  16        0.02        4.40      6.42 o 
   5   3  16       11.63        9.93      6.94 o 
   6   3  16       19.88       13.39      7.73 o 
  -7   4  16       10.11        1.84      6.60 o 
  -6   4  16       26.82        4.43      6.02 o 
  -5   4  16       12.55       21.43      6.00 o 
  -4   4  16        2.58        0.47      5.54 o 
  -3   4  16        1.84        5.60      5.60 o 
  -2   4  16        2.60        5.97      5.97 o 
  -1   4  16       76.09       78.50      7.73 o 
   0   4  16       78.69       85.72      9.90 o 
   1   4  16        2.99        7.01      7.01 o 
   2   4  16       47.29       47.01      8.30 o 
   3   4  16        1.67        0.00      7.15 o 
   4   4  16        0.06        3.91      6.87 o 
   5   4  16        5.25        0.34      7.52 o 
  -6   5  16        3.06       18.77      5.99 o 
  -5   5  16        2.17        2.24      6.66 o 
  -4   5  16       14.86       14.95      6.73 o 
  -3   5  16        1.79        5.65      5.71 o 
  -2   5  16        1.09        6.18      6.18 o 
  -1   5  16       10.27       10.89      6.75 o 
   0   5  16        2.21        7.57      4.39 o 
   1   5  16       14.06       11.64      7.37 o 
   2   5  16       10.22        3.23      7.67 o 
   3   5  16       39.28       59.85      8.88 o 
   4   5  16       35.60       38.41      8.88 o 
  -4   6  16        2.64        4.53      6.73 o 
  -3   6  16        3.58        2.69      6.55 o 
  -2   6  16       17.77       14.17      7.20 o 
  -1   6  16        0.77        0.30      6.66 o 
   0   6  16        0.67        7.26      4.66 o 
   1   6  16       13.74       12.78      7.93 o 
   2   6  16       14.17       15.22      8.84 o 
  -8   1  17       24.43       35.86      7.06 o 
  -7   1  17       13.45        6.82      5.87 o 
  -6   1  17       46.36       55.82      6.76 o 
  -5   1  17       11.93       16.43      5.80 o 
  -4   1  17        6.07        3.32      5.30 o 
  -3   1  17       41.05       28.45      6.59 o 
  -2   1  17        1.47        5.52      5.52 o 
  -1   1  17        7.09        8.85      5.05 o 
   0   1  17       16.61       10.71     17.15 o 
   1   1  17      163.90      202.51      9.34 o 
   2   1  17       42.80       51.95      6.70 o 
   3   1  17       48.69       60.51      7.21 o 
   4   1  17       33.87       25.26      6.33 o 
   5   1  17        2.68        3.52      5.94 o 
   6   1  17       28.43       38.77      7.30 o 
  -8   2  17        0.04        0.90      6.51 o 
  -7   2  17        0.08        6.29      6.29 o 
  -6   2  17        9.46       21.48      5.72 o 
  -5   2  17       35.17       35.33      6.40 o 
  -4   2  17      101.84      123.41      8.46 o 
  -3   2  17      202.55      225.40      9.06 o 
  -2   2  17       38.27       25.52      5.75 o 
  -1   2  17        9.26       20.39      5.78 o 
   0   2  17      108.22       86.73      5.46 o 
   1   2  17       34.18       10.18     10.18 o 
   2   2  17      106.00       87.31      9.32 o 
   3   2  17       24.38       31.21      6.84 o 
   4   2  17        0.19        1.73      6.21 o 
   5   2  17       27.31       33.50      7.06 o 
   6   2  17       12.91        3.23      7.39 o 
  -7   3  17       30.37       45.07      7.17 o 
  -6   3  17       66.44       68.29      7.50 o 
  -5   3  17        4.80        5.76      5.76 o 
  -4   3  17        0.01        7.37      5.17 o 
  -3   3  17       23.59       20.95      5.99 o 
  -2   3  17      129.96      138.22      7.93 o 
  -1   3  17      342.00      319.32     11.33 o 
   0   3  17      155.09      187.18     16.34 o 
   1   3  17      104.01      102.97      9.62 o 
   2   3  17        0.12       13.84      6.28 o 
   3   3  17       47.24       57.20      8.11 o 
   4   3  17       10.85       10.36      7.12 o 
   5   3  17       13.42       17.44      6.90 o 
  -6   4  17        0.78        5.76      6.69 o 
  -5   4  17       50.48       44.65      6.65 o 
  -4   4  17        3.20        8.40      5.62 o 
  -3   4  17       89.81       87.54      7.73 o 
  -2   4  17       10.59       12.97      5.89 o 
  -1   4  17       18.30       16.36      6.80 o 
   0   4  17       10.52       22.91     12.17 o 
   1   4  17       91.44      110.20      9.59 o 
   2   4  17      205.16      242.92     11.74 o 
   3   4  17       29.97       54.31      7.90 o 
   4   4  17       35.90       40.14      8.29 o 
  -5   5  17        3.29        1.77      6.47 o 
  -4   5  17        0.05        7.11      6.15 o 
  -3   5  17       17.47       27.16      6.78 o 
  -2   5  17       28.45       24.94      6.75 o 
  -1   5  17        9.92       10.02      6.54 o 
   0   5  17       25.94       35.14      5.27 o 
   1   5  17       53.76       57.83      8.54 o 
   2   5  17        7.63        6.80      7.83 o 
   3   5  17        1.88        8.17      8.17 o 
  -2   6  17        0.00        7.26      7.26 o 
  -1   6  17       40.65       23.77      8.09 o 
   0   6  17        1.45        1.67      5.35 o 
  -7   0  18        8.88        2.74      6.09 o 
  -6   0  18       30.12        2.10      5.87 o 
  -5   0  18      159.60      134.48      8.47 o 
  -4   0  18      219.84      199.49      9.21 o 
  -3   0  18      178.41      179.10      8.90 o 
  -2   0  18      123.99       93.92      7.73 o 
  -1   0  18        1.28       11.05      5.21 o 
   0   0  18      121.46      130.08      5.71 o 
   1   0  18       17.61       18.76      6.18 o 
   2   0  18      852.27     1003.02     17.94 o 
   3   0  18        6.80       10.90      6.18 o 
   4   0  18      273.14      260.90     11.05 o 
   5   0  18       15.05       17.26      7.05 o 
  -7   1  18        0.85        6.24      6.24 o 
  -6   1  18       48.93       58.06      7.20 o 
  -5   1  18        3.66        1.26      5.75 o 
  -4   1  18       32.33       31.16      6.61 o 
  -3   1  18      264.14      303.27     10.61 o 
  -2   1  18       22.56        6.85      6.85 o 
  -1   1  18        5.06        3.11      5.35 o 
   0   1  18        4.83        1.57      8.13 o 
   1   1  18      150.24      154.67      9.18 o 
   2   1  18      184.87      190.69      9.72 o 
   3   1  18       10.10        1.68      6.38 o 
   4   1  18        8.71        8.87      6.36 o 
   5   1  18       28.81       20.02      6.97 o 
  -7   2  18        2.24        9.99      5.85 o 
  -6   2  18        1.69        0.80      5.64 o 
  -5   2  18       39.57       40.26      6.77 o 
  -4   2  18       91.88      101.82      7.99 o 
  -3   2  18        1.25        6.64      6.64 o 
  -2   2  18        2.77        6.09      6.09 o 
  -1   2  18        4.62        1.46      5.63 o 
   0   2  18       14.00       10.91      4.44 o 
   1   2  18        3.25        2.15      6.35 o 
   2   2  18      130.64      118.62     10.16 o 
   3   2  18        6.18       27.16      6.75 o 
   4   2  18       60.88       43.50      7.59 o 
   5   2  18        0.05        1.95      6.86 o 
  -6   3  18        2.68        7.03      6.06 o 
  -5   3  18       86.93      103.69      7.64 o 
  -4   3  18       12.04        8.42      5.57 o 
  -3   3  18      154.90      166.51      9.18 o 
  -2   3  18       82.98       89.01      7.70 o 
  -1   3  18      167.59      192.48      9.90 o 
   0   3  18      121.29      129.32     11.19 o 
   1   3  18      209.19      217.48     10.82 o 
   2   3  18       11.10        0.00      6.90 o 
   3   3  18        0.02        7.41      7.41 o 
   4   3  18       24.17       38.28      7.65 o 
  -5   4  18        0.57        5.39      5.92 o 
  -4   4  18        0.11        4.05      5.79 o 
  -3   4  18       23.40       26.58      6.46 o 
  -2   4  18       13.67        6.08      6.08 o 
  -1   4  18        0.15        6.28      6.07 o 
   0   4  18        3.41        4.85      4.85 o 
   1   4  18       74.18       87.60      8.77 o 
   2   4  18       34.40       11.52      8.92 o 
   3   4  18        0.20        7.79      7.79 o 
  -4   5  18        0.51        9.48      6.24 o 
  -3   5  18        9.66        6.23      6.01 o 
  -2   5  18        6.59        6.43      6.43 o 
  -1   5  18        3.69        6.21      7.09 o 
   0   5  18       57.16       53.88      8.18 o 
   1   5  18       78.89       69.05      9.15 o 
  -7   1  19       15.98       15.97      7.07 o 
  -6   1  19        8.69       11.43      7.02 o 
  -5   1  19       21.35        6.52      7.13 o 
  -4   1  19       33.03       34.88      6.95 o 
  -3   1  19        0.86        6.15      6.15 o 
  -2   1  19       75.65       78.77      7.89 o 
  -1   1  19       20.81       17.82      6.21 o 
   0   1  19       26.44       27.52      4.59 o 
   1   1  19       25.44       28.86      7.40 o 
   2   1  19       21.21        7.46      7.29 o 
   3   1  19        0.60        1.21      6.60 o 
   4   1  19        3.34        4.75      6.79 o 
  -6   2  19        3.22       10.77      6.11 o 
  -5   2  19       77.19      103.32      7.64 o 
  -4   2  19        8.84        4.25      6.44 o 
  -3   2  19        3.60        6.83      6.83 o 
  -2   2  19      201.85      244.06     10.19 o 
  -1   2  19       37.67       43.42      6.83 o 
   0   2  19        6.21        8.42      4.59 o 
   1   2  19        7.46        0.58      6.70 o 
   2   2  19       96.54      119.49      9.36 o 
   3   2  19       45.20       43.61      8.11 o 
   4   2  19        0.85       15.52      6.54 o 
  -6   3  19        1.49        0.29      6.89 o 
  -5   3  19       50.56       49.12      7.24 o 
  -4   3  19        6.68        4.38      6.40 o 
  -3   3  19        4.02        0.27      6.17 o 
  -2   3  19       16.38       26.64      6.53 o 
  -1   3  19        3.65        6.88      6.88 o 
   0   3  19       18.34       21.42      6.90 o 
   1   3  19        2.50        7.50      7.50 o 
   2   3  19       10.78        7.09      7.44 o 
   3   3  19       77.03       96.71      9.14 o 
  -4   4  19        1.66        6.29      6.00 o 
  -3   4  19       51.64       41.55      7.27 o 
  -2   4  19        3.41        2.64      6.66 o 
  -1   4  19        0.39        0.62      6.82 o 
   0   4  19       30.63       37.46      5.28 o 
   1   4  19       15.04       13.22      8.08 o 
   2   4  19       71.93       58.10      9.90 o 
  -6   0  20       13.99        9.06      6.74 o 
  -5   0  20        5.63       12.61      6.37 o 
  -4   0  20        0.30        6.82      6.82 o 
  -3   0  20        0.52        4.81      6.19 o 
  -2   0  20       34.90       41.69      7.13 o 
  -1   0  20       43.25       69.15      7.76 o 
   0   0  20      254.45      344.97      9.09 o 
   1   0  20       34.03       36.18      8.47 o 
   2   0  20      125.48      124.15      9.53 o 
   3   0  20       26.57       58.12      8.18 o 
  -6   1  20        2.53        2.97      6.96 o 
  -5   1  20       92.64       95.37      8.90 o 
  -4   1  20       18.16       14.51      7.18 o 
  -3   1  20       19.23       21.16      7.17 o 
  -2   1  20        4.99        7.39      7.39 o 
  -1   1  20        0.39        7.92      6.07 o 
   0   1  20        0.37        2.42     10.43 o 
   1   1  20        2.90        6.54      6.54 o 
   2   1  20       31.97       47.97      7.58 o 
   3   1  20       10.91       12.90      7.53 o 
  -5   2  20        4.95        4.09      6.72 o 
  -4   2  20       32.49       27.05      7.19 o 
  -3   2  20       12.35        8.29      6.68 o 
  -2   2  20       18.71        3.73      7.02 o 
  -1   2  20        8.57       12.88      6.51 o 
   0   2  20        1.41        3.38      8.17 o 
   1   2  20        4.07        5.57      6.85 o 
   2   2  20       12.19        2.89      7.53 o 
   3   2  20        4.40        5.69      7.76 o 
  -4   3  20       88.48      107.14      8.49 o 
  -3   3  20       16.29        0.28      6.76 o 
  -2   3  20        0.31        6.82      6.82 o 
  -1   3  20        9.05       18.93      6.64 o 
   0   3  20        8.73        9.18      4.84 o 
   1   3  20       15.30        5.55      7.59 o 
   2   3  20        9.15        7.14      7.48 o 
  -2   4  20        0.03        1.24      6.64 o 
  -1   4  20        3.19        4.14      6.94 o 
   0   4  20        4.04        1.97      5.27 o 
  -5   1  21       23.97       30.80      7.46 o 
  -4   1  21       57.86       53.82      8.21 o 
  -3   1  21        5.85       11.40      7.22 o 
  -2   1  21       11.57        6.37      6.87 o 
  -1   1  21        3.89        4.16      7.22 o 
   0   1  21        0.12        5.89      7.85 o 
   1   1  21       10.92        7.37      7.30 o 
   2   1  21       15.33       22.14      7.65 o 
  -4   2  21        0.04        7.35      7.35 o 
  -3   2  21       18.17       11.75      7.18 o 
  -2   2  21        1.58        7.13      6.38 o 
  -1   2  21        1.06        0.00      6.03 o 
   0   2  21        2.96        0.05      4.90 o 
   1   2  21       15.10        7.99      7.99 o 
  -3   3  21        0.00        4.30      6.57 o 
  -2   3  21       14.22       25.83      7.11 o 
  -1   3  21       44.13       65.12      8.05 o 
   0   3  21       17.45       10.00      6.44 o 
  -3   0  22       60.59       59.80      9.71 o 
  -2   0  22        4.09        2.90      7.60 o 
  -1   0  22        1.63        5.52      7.67 o 
   0   0  22        9.45        6.12      5.65 o 
  -3   1  22        1.05        0.34      7.31 o 
  -2   1  22        6.33       10.40      7.79 o 
  -1   1  22       65.42       86.31      8.73 o 
   0   1  22        6.18        5.51      5.51 o 
                                                 
